# Supplementary material for: TWEAK and TNFα, Both TNF Ligand Family Members and Multiple Sclerosis-Related Cytokines, Induce Distinct Gene Response in Human Brain Microvascular Endothelial Cells
Source: Genes (Basel). 2022 Sep 24;13(10):1714. doi: 10.3390/genes13101714 (PMC9601571; doi:10.3390/genes13101714)
Supplement: Supplementary file 1 [file genes-13-01714-s001.zip]

Archive with 1 entries (1 files):
- genes-1931860-supplementary.txt
