# Supplementary material for: TWEAK and TNFα, Both TNF Ligand Family Members and Multiple Sclerosis-Related Cytokines, Induce Distinct Gene Response in Human Brain Microvascular Endothelial Cells
Source: Genes (Basel). 2022 Sep 24;13(10):1714. doi: 10.3390/genes13101714 (PMC9601571; doi:10.3390/genes13101714)
Supplement: Supplementary file 1 [file genes-13-01714-s001.zip › genes-1931860-supplementary.txt]

GeneName	TNF 3h	GeneName	TWEAK 3h	GeneName	TNF 12h	GeneName	TWEAK 12h	GeneName	TNF 24h	GeneName	TWEAK 24h
40426	2.07	A_23_P99731	1.54	40426	2.99	A_23_P113811	4.57	40431	1.76	A_23_P115902	2.33
40431	1.83	A_24_P101352	1.52	40431	1.97	A_23_P130187	2.46	40436	2.39	A_23_P118135	1.96
A_23_P122650	2.18	A_24_P152793	1.63	A_23_P122650	1.83	A_23_P170713	2.78	A_23_P123234	2.41	A_23_P136961	2.34
A_23_P170713	4.23	A_24_P161655	1.74	A_23_P170713	5.23	A_23_P258108	1.70	A_23_P123234	2.41	A_23_P147404	1.67
A_23_P20793	2.01	A_24_P306814	1.79	A_23_P20793	1.86	A_23_P399579	1.78	A_23_P123234	2.41	A_23_P207049	3.07
A_23_P213350	1.66	A_24_P332263	1.60	A_23_P50195	2.02	A_23_P47220	3.71	A_23_P123234	2.40	A_23_P213350	2.67
A_23_P22086	1.82	A_24_P358606	1.89	A_23_P66347	2.21	A_23_P64184	3.60	A_23_P123234	2.37	A_23_P329062	2.22
A_23_P66347	2.09	A_24_P410117	1.64	A_24_P101742	3.53	A_23_P78975	3.54	A_23_P123234	2.28	A_23_P47220	2.85
A_24_P152144	2.26	A_24_P749042	1.50	A_24_P152144	2.08	A_24_P101271	4.02	A_23_P123234	2.27	A_23_P78975	3.42
A_24_P161733	2.71	A_24_P75994	2.43	A_24_P161733	1.96	A_24_P101742	3.47	A_23_P123234	2.26	A_24_P110101	2.67
A_24_P161827	1.89	A_24_P878419	1.61	A_24_P161827	1.82	A_24_P110101	3.35	A_23_P123234	2.25	A_24_P126731	3.37
A_24_P16230	2.12	A_32_P127454	1.55	A_24_P169843	1.95	A_24_P118391	2.68	A_23_P123234	2.20	A_24_P152793	2.33
A_24_P169843	2.35	A_32_P128399	1.65	A_24_P170357	2.25	A_24_P119094	3.70	A_23_P147404	1.57	A_24_P153002	4.40
A_24_P170357	3.86	A_32_P78285	1.68	A_24_P178444	3.66	A_24_P127462	4.06	A_23_P170713	2.53	A_24_P15823	1.78
A_24_P186746	2.40	A4GALT	1.52	A_24_P186746	2.45	A_24_P152753	2.66	A_23_P206741	1.86	A_24_P161393	2.21
A_24_P230057	2.65	ACO1	1.65	A_24_P196175	2.59	A_24_P152983	1.79	A_23_P213350	2.77	A_24_P161655	3.02
A_24_P230466	2.70	ADAM23	1.81	A_24_P230057	2.11	A_24_P153002	4.32	A_24_P101742	1.68	A_24_P178167	1.70
A_24_P230486	2.56	ADAMTSL1	1.71	A_24_P230466	2.35	A_24_P161655	2.89	A_24_P178167	1.62	A_24_P178643	2.02
A_24_P238286	1.52	ADRB2	1.71	A_24_P230486	1.95	A_24_P161827	2.49	A_24_P178444	1.77	A_24_P186764	1.55
A_24_P24645	2.39	ADRB2	1.71	A_24_P24645	2.26	A_24_P161914	4.46	A_24_P281853	2.42	A_24_P187459	2.16
A_24_P247233	2.35	ADRB2	1.68	A_24_P247233	2.13	A_24_P178444	2.52	A_24_P306754	1.54	A_24_P187626	2.21
A_24_P247303	2.08	ADRB2	1.65	A_24_P247454	2.06	A_24_P178643	1.92	A_24_P306814	1.94	A_24_P195454	2.07
A_24_P247454	2.29	ADRB2	1.64	A_24_P255954	1.80	A_24_P187459	2.30	A_24_P307046	1.60	A_24_P195556	2.83
A_24_P25020	1.62	AF086139	1.52	A_24_P264293	2.66	A_24_P195510	3.23	A_24_P315256	1.61	A_24_P196024	1.66
A_24_P255954	2.28	AF354444	1.51	A_24_P264644	2.24	A_24_P195724	1.73	A_24_P323715	1.64	A_24_P196175	1.93
A_24_P264293	2.97	AF531436	1.93	A_24_P281374	1.97	A_24_P196175	2.37	A_24_P33055	2.02	A_24_P204334	4.66
A_24_P264644	2.86	AI537201	1.55	A_24_P281443	2.48	A_24_P204095	1.74	A_24_P358606	1.66	A_24_P212314	1.89
A_24_P281374	2.17	AK023077	1.79	A_24_P306704	2.31	A_24_P213375	2.16	A_24_P384239	2.25	A_24_P213034	1.74
A_24_P281443	2.51	AK023559	1.80	A_24_P306814	4.31	A_24_P247169	6.45	A_24_P410256	2.87	A_24_P213175	2.45
A_24_P281683	1.55	AK026140	1.77	A_24_P32715	3.34	A_24_P264549	5.45	A_24_P418744	1.63	A_24_P213325	1.72
A_24_P306704	2.83	AK026869	1.80	A_24_P33055	3.25	A_24_P273214	4.48	A_24_P630916	1.61	A_24_P229766	1.89
A_24_P306814	1.78	AK095583	1.92	A_24_P332953	1.85	A_24_P281025	5.16	A_24_P700170	2.80	A_24_P247169	5.35
A_24_P315256	2.01	AK128814	1.64	A_24_P350060	1.91	A_24_P289573	3.99	A_24_P7040	1.77	A_24_P247175	2.39
A_24_P32715	2.16	AKAP12	1.91	A_24_P358131	2.00	A_24_P298616	6.93	A_24_P76008	2.13	A_24_P255786	2.32
A_24_P350060	2.45	AKT1S1	1.55	A_24_P358406	1.96	A_24_P306814	2.90	A_24_P868905	1.59	A_24_P256060	1.79
A_24_P350136	2.32	ALG13	1.51	A_24_P358606	4.10	A_24_P315326	3.07	A_32_P167592	2.00	A_24_P264004	2.92
A_24_P358131	2.21	ANKRD1	1.64	A_24_P367100	3.83	A_24_P32178	5.02	A_32_P179646	2.16	A_24_P264416	2.72
A_24_P358406	2.32	AP3D1	1.52	A_24_P375360	2.40	A_24_P33055	3.14	A_32_P194182	1.85	A_24_P264549	2.08
A_24_P358606	1.81	APOC1	1.67	A_24_P383660	2.33	A_24_P33213	3.07	A_32_P209163	1.66	A_24_P264685	1.51
A_24_P375360	2.32	ATAD3B	2.07	A_24_P384369	1.90	A_24_P341603	4.41	A_32_P31992	1.92	A_24_P273214	4.00
A_24_P383660	2.50	ATOH8	2.89	A_24_P401601	2.15	A_24_P358205	4.75	A_32_P78488	1.58	A_24_P281025	4.27
A_24_P384369	2.40	ATOH8	1.93	A_24_P409420	1.89	A_24_P358390	3.67	AA666384	1.86	A_24_P281853	2.97
A_24_P401601	2.24	AV722457	1.52	A_24_P418687	2.08	A_24_P358606	2.97	ABCA6	3.47	A_24_P290068	2.57
A_24_P409420	2.34	AW946823	1.84	A_24_P471242	2.13	A_24_P367100	3.46	ABCD3	1.85	A_24_P290114	1.82
A_24_P418687	2.54	B3GNT5	1.51	A_24_P584463	2.14	A_24_P367199	2.36	ABHD15	1.67	A_24_P298616	1.70
A_24_P418744	2.62	BC002811	1.65	A_24_P6850	1.94	A_24_P367369	3.62	ABHD2	1.66	A_24_P298894	1.97
A_24_P471242	2.25	BC063022	1.58	A_24_P686014	2.03	A_24_P401663	6.57	ABHD5	1.58	A_24_P298946	1.76
A_24_P571824	1.56	BMF	1.63	A_24_P780319	1.80	A_24_P409521	4.49	ABHD6	1.55	A_24_P306614	3.28
A_24_P578641	1.56	BOP1	1.78	A_24_P792988	2.30	A_24_P410117	3.92	ABTB2	1.72	A_24_P306754	1.55
A_24_P584463	2.63	BPGM	1.53	A_32_P108592	1.98	A_24_P417922	2.62	ACAP3	1.84	A_24_P306964	1.92
A_24_P630916	2.06	BZW2	1.57	A_32_P144629	2.05	A_24_P418780	2.53	ACAP3	1.72	A_24_P307046	2.36
A_24_P6850	1.97	C11orf51	1.76	A_32_P179646	2.66	A_24_P42107	2.63	ACOT2	1.89	A_24_P307424	2.06
A_24_P686014	2.37	C16orf57	1.83	A_32_P209163	3.41	A_24_P461664	4.19	ACOT4	2.29	A_24_P315256	2.17
A_24_P692030	1.57	C19orf33	1.56	A_32_P218707	2.45	A_24_P464798	4.02	ACP2	2.64	A_24_P315654	1.68
A_24_P780319	2.15	C19orf33	1.52	A_32_P31992	2.55	A_24_P50489	2.63	ACTG1	2.29	A_24_P32178	5.76
A_24_P792988	2.55	C21orf63	1.77	A_32_P57002	1.87	A_24_P533990	3.04	ACTG1	2.06	A_24_P324214	1.70
A_24_P827738	1.93	C7orf41	1.54	A_32_P78285	1.87	A_24_P575336	2.98	ACTN4	2.53	A_24_P324284	2.62
A_24_P84698	2.07	C8orf33	1.79	A_32_P78488	4.00	A_24_P587803	1.87	ACTN4	2.14	A_24_P33055	1.57
A_24_P93184	1.71	C9orf30	1.54	AA666384	2.18	A_24_P641673	2.53	ADAM15	5.46	A_24_P341603	3.55
A_32_P128399	1.68	CA312250	1.84	ABCA5	1.66	A_24_P641742	2.74	ADNP	2.61	A_24_P341616	2.09
A_32_P144629	2.02	CBX5	1.60	ABCA6	5.46	A_24_P685729	3.51	AEBP1	2.42	A_24_P349580	2.86
A_32_P209163	3.13	CCND1	1.87	ABCA7	1.76	A_24_P689119	5.35	AF318321	2.15	A_24_P349590	3.29
A_32_P212373	2.20	CCND1	1.87	ABCB1	2.28	A_24_P711050	2.91	AF339771	1.71	A_24_P349596	2.14
A_32_P218707	2.14	CD3EAP	2.00	ABCB1	2.22	A_24_P714316	3.61	AGGF1	1.56	A_24_P357836	1.88
A_32_P31992	1.80	CD44	1.68	ABCB1	2.21	A_24_P7785	6.83	AGRN	3.64	A_24_P358390	2.54
A_32_P57002	1.76	CD44	1.64	ABCB1	2.15	A_24_P780393	2.55	AGRN	1.76	A_24_P383751	3.05
A_32_P75141	1.53	CD44	1.63	ABCB1	2.15	A_24_P780709	1.58	AGRN	1.69	A_24_P384239	2.20
A_32_P78285	2.04	CD44	1.63	ABCB1	2.14	A_24_P828125	4.11	AHNAK2	1.65	A_24_P401582	2.27
A_32_P82179	2.34	CD44	1.61	ABCB1	2.13	A_32_P112100	1.83	AI090937	2.09	A_24_P401663	5.70
AA334114	1.87	CD44	1.60	ABCB1	2.12	A_32_P11425	3.98	AI537201	2.61	A_24_P410246	1.76
AA666384	2.85	CDH5	2.20	ABCB1	2.10	A_32_P139021	6.77	AI791206	2.06	A_24_P410256	3.36
AA837799	1.67	CERK	1.69	ABCB1	2.09	A_32_P140312	2.12	AJ227863	3.44	A_24_P41781	2.04
AATK	1.77	CHMP4B	2.00	ABCC3	1.80	A_32_P145856	4.71	AK022337	3.93	A_24_P417922	2.25
ABCA6	2.49	CHMP4B	1.50	ABHD11	1.79	A_32_P160254	4.50	AK024898	2.90	A_24_P418744	1.81
ABCA7	1.92	CLDN14	1.65	ABHD11	1.50	A_32_P179205	1.79	AK026225	1.65	A_24_P41890	2.26
ABCB1	2.24	CLEC3B	3.87	ABHD6	1.86	A_32_P225647	3.12	AK026869	1.64	A_24_P42107	2.83
ABCB1	2.13	COL13A1	2.28	ABLIM1	1.62	A_32_P22989	4.04	AK027091	1.54	A_24_P461664	4.01
ABCB1	2.11	COL13A1	2.20	ABLIM3	1.68	A_32_P230059	4.12	AK092090	1.57	A_24_P464798	3.68
ABCB1	2.09	COL13A1	2.19	ABLIM3	1.57	A_32_P231880	2.08	AK095300	3.57	A_24_P471099	1.75
ABCB1	2.08	COL13A1	2.06	ACCN2	2.13	A_32_P233211	2.81	AK124137	2.16	A_24_P475115	1.82
ABCB1	2.08	COL13A1	2.01	ACN9	1.55	A_32_P30187	3.78	AK131288	2.49	A_24_P480206	2.74
ABCB1	2.07	COL13A1	2.01	ACO1	2.03	A_32_P49392	1.82	AKR1B1	2.12	A_24_P49800	2.21
ABCB1	2.04	COL13A1	1.97	ACO1	1.82	A_32_P61074	2.74	AL079999	1.68	A_24_P50281	3.89
ABCB1	2.03	COL13A1	1.97	ACOT4	2.21	A_32_P71864	1.52	AL832534	1.59	A_24_P50328	1.67
ABCB1	2.02	COL13A1	1.92	ACSS2	1.64	A_32_P78488	4.12	AL832909	1.99	A_24_P50489	2.13
ABCD3	2.00	COL13A1	1.90	ACTA2	2.35	A_32_P79719	3.91	AL833114	1.72	A_24_P50601	2.85
ABHD11	1.67	COL13A1	1.63	ADAM23	1.66	AA807824	4.89	ALCAM	2.01	A_24_P533990	2.23
ABHD5	1.62	CR596214	2.16	ADNP	1.88	ACTG1	1.69	ALG10	1.95	A_24_P534290	2.61
ABL2	1.76	CU680317	1.53	ADPRHL1	1.61	ADAMTS7	5.64	ALG11	1.75	A_24_P539275	1.75
ABLIM3	1.72	CX3CL1	2.56	ADRB2	2.04	AF090930	4.56	ALG13	1.94	A_24_P551530	2.46
ABTB2	1.87	CXCL12	2.30	ADRB2	1.92	AF159295	1.50	ALOX5	2.85	A_24_P575336	2.04
ACAP3	2.51	CXCL12	2.18	ADRB2	1.89	AGAP3	3.14	ALS2	3.07	A_24_P578445	3.07
ACCN2	2.90	CXCL12	2.13	ADRB2	1.86	AI140519	4.24	AMD1	2.15	A_24_P578641	1.84
ACO1	2.03	CXCL12	2.12	ADRB2	1.85	AK024389	4.28	AMD1	2.01	A_24_P594094	2.51
ACO1	1.97	CXCL12	2.07	ADRB2	1.84	AK057884	2.62	ANAPC13	2.07	A_24_P630916	2.37
ACOT4	1.58	CXCL12	1.99	ADRB2	1.83	AK095583	3.77	ANGPT2	1.86	A_24_P641742	2.88
ACSS2	1.86	CXCL12	1.98	ADRB2	1.81	AK095945	4.32	ANKRD1	2.87	A_24_P67432	1.52
ACTA2	1.87	CXCL12	1.97	ADRB2	1.78	AK299715	2.12	ANKRD18A	1.50	A_24_P67494	2.72
ACTG1	2.02	CXCL12	1.95	ADRB2	1.75	AL832534	2.76	ANO10	1.92	A_24_P67618	1.87
ACTG1	1.80	CXCL12	1.92	ADSSL1	2.99	ANKK1	2.55	ANPEP	1.50	A_24_P6850	1.67
ACTR3B	1.53	DCBLD2	1.56	AEBP1	2.18	ARHGAP33	3.34	ANXA3	2.04	A_24_P689119	5.73
ADAM15	1.88	DLEU2	1.75	AF075027	2.16	ASS1	2.51	AP1M1	1.50	A_24_P692030	2.08
ADAM23	2.13	DPP9	2.17	AF279782	2.01	ATAD3C	3.95	AP2A1	2.08	A_24_P698759	2.13
ADAMTSL1	2.41	EFNB2	1.60	AF318321	3.33	ATOH8	3.07	APBB3	1.63	A_24_P700170	2.79
ADI1	1.86	EHD1	2.71	AF339771	3.30	ATP6V1E1	1.81	APOL1	1.66	A_24_P714316	3.43
ADNP	1.66	EMD	1.62	AGGF1	1.66	AW389851	3.21	AREG	1.50	A_24_P734892	2.77
ADORA2A	1.90	ENAH	1.52	AHNAK2	2.33	AX747444	4.37	ARG2	1.89	A_24_P749042	2.29
ADORA2B	2.00	ENC1	1.55	AI090937	2.78	AX748015	5.53	ARHGAP27	2.05	A_24_P752279	4.24
ADRB2	1.81	ENG	2.13	AI140519	1.66	AX748129	1.87	ARHGDIA	1.69	A_24_P75708	2.96
ADRB2	1.73	ENST00000370659	1.69	AI523154	1.81	BAX	3.42	ARHGDIA	1.61	A_24_P75840	1.97
ADRB2	1.73	ENST00000435714	2.05	AI791206	1.72	BC022826	4.50	ARHGDIB	1.69	A_24_P76008	2.70
ADRB2	1.73	ENST00000438607	1.69	AIF1L	2.53	BC028232	5.19	ARHGEF1	2.05	A_24_P76210	2.28
ADRB2	1.70	ENST00000447029	1.77	AIF1L	2.47	BC043620	2.77	ARID5B	1.54	A_24_P771278	1.73
ADRB2	1.69	ERF	1.68	AJ227863	3.48	BC137015	5.15	ARMCX5	2.02	A_24_P7785	6.62
ADRB2	1.67	EXOSC6	1.53	AK001998	1.54	BCAM	3.18	ARPC4	1.77	A_24_P780393	3.04
ADRB2	1.67	FAM101A	2.01	AK002023	2.21	BCAT1	1.68	ARRDC1	2.02	A_24_P803809	1.95
ADRB2	1.64	FAM101B	2.10	AK022223	1.75	BEX1	1.69	ARV1	1.77	A_24_P828125	4.10
ADRB2	1.61	FAM101B	1.52	AK022337	2.04	BEX2	1.98	ASF1A	2.11	A_24_P84558	1.70
ADSSL1	2.64	FAM64A	1.78	AK023559	1.91	BG952851	5.52	ASNA1	1.63	A_24_P850172	2.40
AEBP1	1.89	FAM64A	1.76	AK023756	1.51	BI818647	2.74	ASS1	2.27	A_24_P853004	1.82
AF075027	2.04	FAM64A	1.68	AK024177	1.78	BM547196	3.56	ASTE1	1.53	A_24_P853302	2.00
AF147723	1.58	FAM64A	1.66	AK024898	2.81	BM808621	4.70	ATF7IP	2.02	A_24_P853366	1.74
AF279782	1.75	FAM64A	1.64	AK026225	1.70	BMP8B	2.13	ATOH8	2.96	A_24_P853410	2.52
AF318321	2.43	FAM64A	1.62	AK026896	1.51	C16orf3	4.02	ATP1A1	1.89	A_24_P856176	1.80
AF339771	2.10	FAM64A	1.61	AK027091	3.40	C16orf81	5.78	ATP1A4	2.25	A_24_P891276	2.79
AF354444	1.81	FAM64A	1.60	AK027211	1.65	C17orf96	2.28	ATP6V0D1	1.90	A_24_P910169	2.54
AF531436	1.72	FAM64A	1.56	AK054718	2.49	C19orf73	1.87	ATP6V1C1	2.04	A_24_P921801	2.31
AG2	4.93	FAM64A	1.54	AK057740	1.63	C2orf14	4.77	ATXN7	1.67	A_24_P927245	2.66
AGBL5	1.67	FGFR3	2.30	AK123679	1.72	C5orf23	1.71	AV650911	1.92	A_24_P92823	2.26
AGBL5	1.57	FKBP1A	1.68	AK124137	2.29	C9orf62	1.96	AVIL	1.61	A_24_P929650	1.54
AGGF1	2.12	FNDC3B	1.80	AK130486	1.73	CACNA1I	1.90	AW901755	1.90	A_24_P932253	2.22
AHNAK2	2.20	FRMD4A	1.63	AKR1B1	2.23	CCDC108	4.03	AW946823	1.87	A_24_P93321	2.04
AHNAK2	1.95	FUNDC2	1.61	AL080232	1.81	CCDC88A	1.68	AW993939	2.27	A_24_P941540	1.71
AI090937	2.29	FUS	1.96	AL832534	3.74	CCDC88A	1.68	AX747582	1.71	A_32_P105865	4.04
AI523154	2.37	GAL	1.97	AL832909	1.77	CDH22	4.47	B3GNT9	2.75	A_32_P113533	2.95
AIF1L	3.61	GLIPR1	1.59	ALG13	2.02	CDH24	3.51	B3GNT9	2.36	A_32_P11425	2.15
AIF1L	3.53	GNAS	1.56	ALOX5	1.89	CEBPA	4.08	B3GNT9	1.75	A_32_P118896	2.33
AJ227863	5.75	GNG4	2.49	ALS2	2.25	CENPE	1.73	BAG3	2.20	A_32_P139021	1.96
AK002023	2.15	GPR107	1.76	AMD1	1.56	CENPE	1.67	BAIAP2	2.99	A_32_P140262	2.58
AK022038	1.58	GPR4	1.60	AMDHD2	2.21	CENPN	1.85	BAIAP2	1.73	A_32_P140312	2.06
AK023077	2.11	GRAP	2.15	AMIGO3	1.63	CKB	2.35	BAIAP2	1.70	A_32_P160254	7.55
AK023572	1.64	GRAP	2.02	AMY1C	1.81	CMIP	4.54	BAMBI	3.22	A_32_P172002	5.84
AK024177	1.92	GTF2IRD2	1.62	ANAPC13	1.99	CNN1	2.92	BAT2	2.08	A_32_P200820	2.65
AK024898	1.96	HBEGF	2.05	ANKRD1	2.76	CNN2	2.25	BC007358	1.50	A_32_P225647	1.94
AK026225	3.40	HBEGF	1.78	ANKRD18A	2.80	CR606560	1.92	BC008476	2.18	A_32_P22989	3.09
AK054718	3.56	HIPK2	1.83	ANPEP	1.70	CXCL12	2.06	BC008667	2.00	A_32_P230059	2.43
AK057740	1.74	HIST1H4F	1.63	ANTXR1	1.90	CXCL12	1.99	BC009321	2.39	A_32_P231880	1.59
AK094175	1.66	HIST1H4J	1.63	ANTXR1	1.56	CXCL12	1.88	BC017398	1.74	A_32_P233211	2.64
AK095791	2.55	HIST1H4K	1.83	ANXA1	2.18	CXCL12	1.82	BC038432	1.58	A_32_P234913	2.80
AK097877	1.84	HMGA2	1.63	ANXA3	1.87	CXCL12	1.80	BC039676	2.02	A_32_P30187	2.50
AK098422	2.01	HMOX2	1.57	AOX1	1.75	CXCL12	1.80	BC041913	2.11	A_32_P61074	1.83
AK098629	1.75	HSPA8	1.66	APBB3	1.96	CXCL12	1.80	BC068044	2.21	A_32_P71183	3.08
AK123679	1.76	ICOSLG	1.97	APLN	2.02	CXCL12	1.74	BCL2L1	2.75	A_32_P77759	3.05
AK124137	2.62	ID2	1.90	APLN	1.60	CXCL12	1.65	BCL2L1	2.74	A_32_P78488	1.54
AKR1B1	1.54	IGF2	2.31	APOC1	2.73	CYB5R3	3.09	BCL2L1	2.70	A_32_P79719	3.47
AL080232	1.84	IGF2BP1	1.75	APOC1	2.42	DB229023	2.74	BCL2L1	2.63	A_32_P90178	2.18
AL832909	1.70	IL17D	1.76	APOE	1.73	DB524775	3.25	BCL2L1	2.59	A_32_P93807	1.94
ALDH1B1	2.02	IL3RA	1.56	APOE	1.71	DDX46	1.69	BCL2L1	2.55	AA291137	1.88
ALDH1B1	1.55	ITGAV	1.62	APOM	1.94	DEAF1	3.31	BCL2L1	2.52	AA807824	4.18
ALDH4A1	1.99	ITGAV	1.61	AREG	1.52	DGKH	4.76	BCL2L1	2.48	AAAS	1.64
ALDH4A1	1.88	ITGAV	1.60	ARG2	3.71	DIRC1	4.93	BCL2L1	2.47	ABCD3	1.62
ALG13	2.46	ITGAV	1.56	ARHGAP4	1.76	DLEU2	2.17	BCL2L1	2.45	ABCE1	1.64
ALS2	2.08	ITGAV	1.55	ARHGEF16	2.51	DLGAP3	3.74	BCL2L11	1.64	ABCF2	1.64
ALS2CL	1.71	ITGAV	1.55	ARID5B	2.19	DNM1P35	1.93	BCL9L	1.71	ABHD2	1.55
AMD1	2.06	JMJD6	1.55	ARID5B	1.62	DRD4	1.73	BCOR	1.60	ACAP3	2.27
AMD1	1.91	KDM4C	1.66	ARV1	1.64	DUX4	2.63	BCR	2.02	ACAP3	2.18
ANAPC13	1.64	KIAA0114	1.94	ARVCF	1.62	EIF1AY	2.52	BCR	2.01	ACP2	3.43
ANGPT2	1.83	KIF1C	1.61	ASRGL1	1.55	ELFN1	3.29	BCR	1.51	ACP2	2.36
ANGPTL2	1.73	LANCL2	1.56	ASS1	3.58	EN2	5.28	BEX1	2.47	ACTB	1.99
ANGPTL2	1.61	LOC729991	1.60	ATF3	1.50	ENST00000302096	2.78	BEX2	2.33	ACTB	1.82
ANKRD1	2.61	LTB	2.18	ATF7	1.59	ENST00000314963	3.50	BF213738	1.68	ACTBL2	2.69
ANKRD18A	3.14	LTBP2	1.85	ATOH8	4.41	ENST00000331871	1.66	BF895757	2.97	ACTC1	2.45
ANKRD33B	1.53	LTBP2	1.75	ATOH8	2.20	ENST00000366221	3.87	BG547557	7.61	ACTG1	1.64
ANXA1	2.55	MGP	1.78	ATP1A1	2.09	ENST00000399893	4.34	BG571904	1.56	ACTN4	3.05
ANXA3	1.70	MIR17HG	1.59	ATP1A3	1.82	ENST00000411873	2.20	BGN	3.49	ACTN4	2.54
ANXA5	1.79	MLLT10	1.57	ATP6AP1	1.52	EXOC3L2	4.17	BHLHE41	2.47	ADAM15	7.18
APBB3	1.55	MLPH	1.77	ATP6V1E1	2.16	FAM129B	2.77	BI832578	2.29	ADAMTS7	4.29
APEH	1.66	MPP3	1.71	AV650911	1.59	FBLIM1	1.95	BICD1	3.36	ADAT1	1.76
APLN	2.28	MYO19	1.69	AVIL	1.77	FBRSL1	7.95	BM982926	1.83	ADD1	2.62
APLN	1.97	MYO5B	1.75	AVPI1	1.75	FBXL17	3.65	BMF	4.67	ADRBK1	1.79
APOC1	3.10	NAV2	1.69	AW901755	2.21	FCRLB	4.58	BMP1	2.42	ADRM1	2.09
APOC1	2.78	NFYA	1.85	AX721087	1.56	FHIT	2.68	BMP1	2.24	ADRM1	1.85
APOE	1.67	NLN	1.58	AX747582	1.98	FLJ22184	1.97	BMP1	1.94	AEBP1	1.90
APOE	1.65	NMU	2.49	AX747706	2.19	FLJ35390	5.56	BMP6	2.68	AF090930	3.89
APOM	1.91	NOP16	1.60	B3GALT4	2.16	FLJ39061	4.89	BQ017638	2.12	AF241539	2.19
AREG	2.14	NRG1	1.83	B3GALT4	2.09	GALR3	3.66	BRWD1	3.42	AGAP3	2.99
ARG2	5.83	NRG1	1.72	B3GNT9	2.38	GDNF	2.22	BSG	1.57	AGRN	3.05
ARHGDIB	1.68	ORC5L	1.83	B3GNT9	2.27	GGT6	2.73	BTBD2	1.77	AI015919	1.61
ARHGEF16	2.91	PDAP1	1.56	B3GNT9	1.98	GLIPR1	1.61	BVES	2.39	AI064892	3.40
ARID5A	1.70	PGAM5	1.74	BACE1	1.82	GLIPR1	1.60	BX641009	1.74	AI140519	3.00
ARID5B	2.90	PGAM5	1.64	BAG2	1.69	GPR150	3.56	BX648200	1.67	AI791206	2.98
ARL17A	1.53	PGBD3	1.55	BAIAP2	4.44	GPSM3	2.87	C12orf5	2.34	AI791380	2.47
ARL4A	1.66	PLAU	1.83	BAIAP2	2.39	GRIN2D	3.67	C12orf5	2.12	AK022038	2.31
ARMC5	1.74	PLAU	1.78	BAMBI	3.11	H2AFZ	1.73	C12orf60	2.13	AK022337	2.93
ARPC4	1.67	PLAU	1.77	BC000986	1.60	HCN4	2.85	C13orf15	2.50	AK024389	3.10
ARRB2	1.57	PLAU	1.77	BC000986	1.59	HDAC10	2.77	C13orf15	2.14	AK024930	4.63
ARVCF	1.98	PLXND1	2.31	BC004962	1.95	HES7	1.70	C14orf138	2.78	AK056267	2.35
ASB1	1.66	PMEPA1	1.64	BC007358	2.05	HIPK3	1.83	C14orf43	1.57	AK057884	1.92
ASCC3	2.34	POLR2L	1.71	BC016788	1.85	HIST1H1C	2.85	C17orf48	1.86	AK095300	5.95
ASCC3	2.04	POLR2L	1.60	BC018626	2.25	HIST1H1D	2.76	C18orf21	1.58	AK095583	3.58
ASRGL1	1.66	POLR3H	1.69	BC029907	2.01	HIST1H1E	3.00	C1orf133	1.98	AK095945	2.40
ASS1	1.60	PPAP2B	1.59	BC031316	1.51	HIST1H2BE	2.69	C1orf38	2.03	AK128192	2.06
ATAD3B	1.97	PPM1F	2.06	BC032042	2.02	HIST1H4B	4.33	C1orf38	1.65	AK131288	3.84
ATF3	3.72	PRKCA	1.79	BC034271	1.77	HIST1H4L	2.78	C1orf51	2.33	AKT1	3.38
ATF3	3.60	PRR15	1.95	BC034319	1.93	HNRNPA1	1.59	C1orf77	1.58	AKT1	3.09
ATF7IP	1.60	PRSS23	1.57	BC038432	2.04	HNRNPA1L2	2.10	C1QTNF1	3.04	AKT1	3.07
ATOH8	2.42	PTPRK	1.67	BC038747	3.26	HOXA3	2.42	C20orf24	1.76	AKT1	3.01
ATP1A1	2.23	PTRF	1.81	BC040051	2.82	HRASLS5	2.97	C22orf29	1.67	AKT1	2.98
ATP1A3	1.87	PVR	1.99	BC045725	1.83	ID2	1.99	C2orf27A	1.64	AKT1	2.96
ATP1A4	2.07	PVR	1.80	BC066989	1.87	IER5	2.11	C2orf42	2.50	AKT1	2.95
ATP1B1	2.51	RASL10A	1.63	BC067244	1.80	IFITM5	3.41	C3	2.20	AKT1	2.91
ATP1B1	2.46	RASSF2	2.28	BC067244	1.76	IGF2	2.04	C3orf52	1.99	AKT1	2.83
ATP5E	1.68	RGS4	1.54	BC067244	1.72	IGF2BP1	2.11	C4orf3	1.85	AKT1	2.63
ATP6V0C	1.63	ROR1	1.51	BC067244	1.70	IGF2BP1	2.09	C5orf23	2.30	AKT1S1	2.13
ATP6V1C1	1.63	RP11-138L21,1	1.52	BC067244	1.70	IGF2BP1	2.02	C6orf167	1.88	AKT2	2.43
AV650911	2.19	S1PR1	1.88	BC067244	1.70	IGF2BP1	2.01	C6orf204	1.76	AL137705	3.56
AW946823	1.71	SACS	1.64	BC067244	1.69	IGF2BP1	2.01	C8orf33	1.73	ALDOA	1.89
AX747706	1.61	SCARB1	1.55	BC067244	1.66	IGF2BP1	1.96	CA12	1.59	ALG12	2.44
B3GNT9	1.67	SEC14L2	1.86	BC067244	1.65	IGF2BP1	1.96	CA5BP	1.64	ALPK1	2.59
BACH1	1.89	SERBP1	1.73	BC067908	2.62	IGF2BP1	1.92	CABLES1	2.92	ALPPL2	2.72
BAG2	2.02	SERPINB8	1.91	BC068044	3.13	IGF2BP1	1.91	CABYR	2.34	AMH	1.55
BAHCC1	1.67	SERPINE2	2.55	BC070363	2.36	KISS1R	3.52	CADM3	2.42	AMMECR1	1.81
BAIAP2	4.06	SFRS1	1.78	BC071773	2.77	KLC3	2.26	CALCOCO1	2.86	ANAPC2	2.23
BAIAP2	2.63	SFRS1	1.72	BCAN	1.76	KLF16	2.37	CALD1	2.31	ANAPC7	2.38
BAIAP2	1.81	SIN3B	2.39	BCL2L11	1.59	KLHL5	2.44	CAMK2N1	1.91	ANKRD13D	1.79
BAMBI	7.41	SLC12A2	2.14	BCLAF1	2.10	KLK3	4.52	CAPRIN2	2.58	ANKRD13D	1.74
BATF3	1.69	SLC15A4	1.62	BCR	2.26	KRT80	1.62	CAPRIN2	1.83	ANKRD2	1.73
BBC3	1.81	SLC25A32	1.57	BCR	2.05	KRTAP1-3	4.36	CCDC86	1.68	ANXA6	4.86
BC004962	2.50	SMAD3	1.70	BCR	2.04	KRTAP2-4	3.78	CCDC92	1.80	AP1B1	2.09
BC007358	1.91	SMAD6	2.73	BCR	2.03	KRTAP4-1	3.48	CCND3	1.64	AP1M1	1.65
BC014227	1.53	SMURF2	1.55	BCR	1.94	LCE1C	4.24	CCNL2	1.67	AP2A1	3.18
BC016788	1.54	SOLH	2.04	BE780682	1.74	LCE1D	6.24	CCNYL1	2.21	APBB1	1.69
BC018626	2.32	SOX4	1.93	BEX1	6.55	LOC100129122	2.78	CCNYL1	2.18	APOBEC3B	1.61
BC031316	2.01	SOX7	1.51	BEX2	6.96	LOC100130557	2.51	CD274	2.32	AQP2	2.06
BC034319	2.18	SSH1	2.12	BF129169	2.25	LOC100131582	3.36	CD274	2.12	ARAF	2.10
BC038432	2.12	STAG3	1.84	BF213738	2.58	LOC100287016	2.38	CD302	2.69	ARF1	2.11
BC038747	1.68	STEAP3	1.74	BFSP1	2.81	LOC100287521	3.00	CD302	2.09	ARF1	1.96
BC039676	2.45	STK17A	1.64	BG031574	2.54	LOC100288941	2.21	CD34	2.69	ARF3	1.60
BC040051	2.22	TAX1BP3	1.92	BG571904	1.83	LOC100292427	5.56	CD58	2.02	ARFGAP2	1.83
BC041955	2.07	TCF7	1.92	BG777521	2.58	LOC284542	4.33	CD703256	2.27	ARFIP2	1.86
BC062753	2.10	TCF7	1.83	BI832578	2.34	LOC400061	2.88	CD83	1.94	ARHGAP27	2.17
BC066989	2.24	TCF7	1.82	BICC1	1.63	LOC440461	4.50	CD93	1.88	ARHGAP33	2.89
BC067908	1.99	TCF7	1.80	BICD1	2.39	LOC442517	1.64	CDC42EP1	1.68	ARHGDIA	1.52
BC068044	3.22	TCF7	1.77	BM687502	2.01	LOC642031	2.82	CDC6	1.51	ARHGEF1	2.57
BCAN	2.97	TCF7	1.76	BM932296	1.85	LOC644563	1.57	CDK4	1.60	ARHGEF1	1.55
BCL2L13	1.61	TCF7	1.72	BMF	6.98	LOC92249	4.31	CDKN1A	3.64	ARID1A	1.94
BCL3	1.62	TCF7	1.63	BMP6	2.37	LYNX1	5.25	CDKN1A	2.66	ARPC4	1.84
BCL6	2.41	TCF7	1.63	BPTF	1.69	M15530	3.42	CDKN1A	2.65	ARPC4	1.61
BCL6B	2.53	TCF7	1.55	BQ072652	2.18	MAFA	3.75	CDKN1A	2.56	ARRDC1	2.58
BCL9L	1.96	THC2542546	1.50	BQ948285	1.98	MAN1A2	1.59	CDKN1A	2.55	ASB6	1.82
BCOR	1.57	THC2582296	1.63	BRWD1	2.02	MEX3D	2.98	CDKN1A	2.54	ASNA1	1.96
BCR	2.34	THC2583059	1.66	BTG2	2.12	MLL3	1.97	CDKN1A	2.53	ATAD3B	1.69
BCR	2.13	THC2595726	1.66	BX091993	1.57	MLXIPL	3.88	CDKN1A	2.53	ATAD3C	2.10
BCR	2.05	THC2638839	1.53	BX095281	2.24	MNT	1.75	CDKN1A	2.51	ATN1	3.52
BCR	2.04	THC2655811	1.75	BX100088	1.96	MRPS10	2.15	CDKN1A	2.46	ATN1	1.74
BCR	1.93	THC2682560	1.54	BX648200	1.60	MYO1C	2.74	CDKN1A	2.37	ATOH8	2.07
BE646426	2.03	TLE2	1.57	C10orf114	2.23	MYPOP	4.41	CDKN1B	2.46	ATP10B	3.57
BE780682	1.98	TMCC2	1.62	C10orf35	1.84	NDOR1	4.68	CDKN2B	1.61	ATP13A1	1.80
BEND3	1.55	TNFAIP2	1.86	C10orf58	2.18	NEUROG3	5.07	CEACAM1	1.63	ATP13A2	1.95
BEX1	4.27	TNFAIP8L3	1.81	C11orf67	1.72	NFIA	1.80	CETP	1.67	ATP13A2	1.85
BEX2	4.40	TNNT1	1.60	C11orf71	1.99	NKX2-8	2.93	CFH	2.13	ATP1A3	1.67
BF129169	2.85	TOMM40	1.89	C12orf35	1.56	NMU	2.35	CFH	1.96	ATP1A4	2.18
BFSP1	2.93	TOMM40	1.84	C12orf5	1.67	NPAS3	4.48	CFHR3	2.06	ATP1A4	2.00
BG031574	2.02	TPM1	1.65	C12orf5	1.66	OSTCL	4.49	CFL1	3.03	ATP2A2	2.30
BG777521	2.29	TRIM13	1.61	C13orf15	3.31	OTUD7A	2.63	CFL1	2.83	ATP2A2	2.17
BGN	2.72	U2AF2	1.88	C13orf15	3.13	PABPC3	3.62	CFLAR	1.90	ATP5B	1.65
BHLHE41	6.89	UNC5B	2.03	C13orf29	1.99	PARD6G	3.46	CHADL	1.61	ATP6V0C	1.60
BI333945	1.53	UPP1	1.59	C13orf33	2.07	PCSK1N	5.95	CHMP1A	1.80	ATP6V0D1	1.77
BICD1	3.72	UROS	1.84	C14orf138	1.73	PDE4C	3.92	CHST10	1.75	ATP8B2	2.35
BIRC2	1.65	VDR	1.50	C17orf108	1.64	PDE4C	3.91	CHST3	1.66	ATXN7L2	1.99
BM932296	2.21	ZNF276	1.51	C18orf56	1.88	PDE4C	3.91	CK300181	1.53	ATXN7L3	1.97
BM982926	1.61	40239	1.39	C19orf33	1.66	PDE4C	3.85	CLCN2	1.93	AURKA	1.61
BMF	4.06	40240	1.15	C19orf33	1.66	PDE4C	3.85	CLDN23	1.95	AW389851	4.21
BQ017638	1.76	40241	1.00	C19orf36	1.84	PDE4C	3.84	CLEC2B	1.67	AW804491	2.35
BQ071182	1.63	40242	1.17	C1orf133	3.04	PDE4C	3.82	CLIP3	1.85	AX747182	2.58
BQ072652	2.31	40242	-1.02	C1orf183	1.76	PDE4C	3.80	CLN3	1.55	AX747444	4.71
BQ424374	1.59	40243	1.06	C1orf56	2.25	PDE4C	3.77	CLPTM1	3.53	AX747537	2.82
BQ948285	2.14	40243	-1.01	C20orf108	1.70	PHF19	2.53	CNN1	1.54	AX747971	2.64
BRWD1	2.47	40244	1.00	C21orf67	1.94	PHOX2A	1.84	CNP	2.07	AX748015	5.28
BTD	1.96	40246	-1.24	C22orf29	2.03	PIP5K1C	4.24	COG2	1.88	B4GALT2	2.95
BTG2	2.05	40423	1.10	C2orf42	2.09	PKN2	1.78	COL12A1	1.85	B4GALT2	1.80
BU661610	2.38	40423	-1.01	C2orf7	1.74	POU3F3	2.11	COL1A2	2.90	BAG3	1.62
BX095281	2.66	40423	-1.03	C2orf74	1.52	PRNP	1.87	COL1A2	2.90	BANF1	1.94
BX101252	1.71	40426	-1.24	C3	2.37	PROS1	1.95	COL1A2	2.77	BAP1	1.53
BX117289	3.21	40427	-1.34	C4orf3	1.69	PRR7	2.00	COL1A2	2.77	BAT1	2.27
BX537644	1.71	40428	1.11	C4orf3	1.65	PSORS1C2	6.33	COL1A2	2.76	BAT2	2.98
BX648200	1.68	40428	1.08	C4orf32	1.54	PXDN	2.01	COL1A2	2.75	BAT2	2.97
BZW2	1.98	40428	1.00	C4orf49	2.59	PXN	2.27	COL1A2	2.74	BAX	3.95
C10orf114	4.82	40429	1.06	C5	2.20	RABEP1	2.13	COL1A2	2.74	BC009321	2.15
C10orf116	1.74	40429	1.04	C5orf23	4.68	RAVER1	4.36	COL1A2	2.71	BC017398	1.65
C10orf54	1.84	40430	1.48	C5orf39	3.59	RCOR2	3.16	COL1A2	2.57	BC021053	4.19
C10orf58	2.26	40431	1.20	C5orf4	1.82	RNF165	2.52	COL4A6	1.99	BC021234	1.57
C11orf41	2.15	40431	1.13	C5orf46	2.30	RPL24	2.97	COL8A1	2.31	BC022826	5.29
C11orf51	2.39	40434	-1.13	C6orf115	1.76	RPL7	2.73	COL9A3	1.81	BC028232	4.42
C11orf71	1.92	40434	-1.15	C6orf167	2.55	RTN3	3.31	COPS7B	1.74	BC029890	2.49
C12orf5	1.56	A_23_P103951	-1.40	C7orf44	1.82	S73202	3.08	CPEB4	2.74	BC033528	2.60
C12orf60	2.50	A_23_P105732	-1.28	C9orf156	2.19	SAP25	1.97	CPNE1	2.57	BC034271	2.33
C13orf15	1.97	A_23_P106814	-1.07	C9orf23	1.52	SCARF2	2.21	CPNE2	1.85	BC037911	2.32
C13orf15	1.71	A_23_P10987	-1.22	C9orf3	1.74	SH3D20	2.30	CPPED1	1.50	BC043547	3.96
C13orf29	4.18	A_23_P111766	-1.19	C9orf3	1.54	SIK1	3.32	CR606560	8.07	BC043620	3.08
C13orf33	1.70	A_23_P113811	-1.33	C9orf40	1.64	SKA2	1.66	CR615613	2.65	BC098409	3.67
C16orf57	2.41	A_23_P117943	1.01	C9orf7	1.90	SLC35E4	2.35	CR615613	2.22	BC137015	3.64
C17orf55	1.72	A_23_P118135	-1.26	C9orf95	1.70	SLC6A8	3.26	CRYAB	1.97	BCAM	2.98
C17orf70	2.00	A_23_P120644	1.08	CABLES1	4.05	SLPI	3.68	CSNK2B	1.58	BCAM	2.28
C17orf76	1.65	A_23_P122650	-1.01	CABYR	2.35	SMARCC2	3.91	CSNK2B	1.52	BCAS3	1.52
C18orf56	1.56	A_23_P123234	1.20	CADM3	2.59	SMCR5	3.77	CSRP1	2.61	BCL2	2.71
C19orf33	1.83	A_23_P123234	1.20	CAMK2N1	2.47	SOX1	3.41	CSRP1	1.77	BCL2L1	2.83
C19orf33	1.73	A_23_P123234	1.20	CAPRIN2	1.99	SOX3	2.25	CSTF2T	1.55	BCL2L1	2.82
C1orf107	1.56	A_23_P123234	1.19	CARD8	1.78	SP5	5.80	CSTF3	2.25	BCL2L1	2.80
C1orf107	1.53	A_23_P123234	1.19	CATSPER1	1.98	SPPL2B	2.18	CTSA	1.65	BCL2L1	2.78
C1orf133	3.42	A_23_P123234	1.18	CBX5	1.67	SRP9	1.53	CTSB	2.24	BCL2L1	2.76
C1orf163	1.86	A_23_P123234	1.17	CBX7	1.66	SUB1	1.74	CTSC	1.64	BCL2L1	2.72
C1orf183	1.54	A_23_P123234	1.17	CBX7	1.53	SYCE1L	2.67	CTSD	2.65	BCL2L1	2.63
C1orf56	1.64	A_23_P123234	1.15	CCDC125	2.23	SYN1	2.46	CU680317	2.02	BCL2L1	2.63
C1QTNF6	1.83	A_23_P123234	1.15	CCDC25	1.74	TCP1P3	3.46	CXCL11	7.76	BCL2L1	2.60
C20orf108	1.88	A_23_P125109	-1.10	CCDC6	1.60	TFRC	1.82	CXCL12	3.64	BCL2L1	2.52
C20orf112	2.01	A_23_P129405	-1.04	CCDC85B	1.71	TFRC	1.69	CXCL12	3.54	BCL9L	2.01
C21orf63	2.31	A_23_P143676	1.03	CCDC88B	2.13	TFRC	1.67	CXCL12	3.46	BCR	1.59
C21orf67	1.63	A_23_P14432	1.20	CCNE1	1.62	THC2529614	3.96	CXCL12	3.37	BEST4	2.21
C21orf91	1.62	A_23_P147404	-1.03	CD200	2.31	THC2533996	4.73	CXCL12	3.36	BET1L	1.78
C2orf42	1.65	A_23_P151376	1.24	CD274	2.28	THC2538856	2.10	CXCL12	3.33	BF510844	3.00
C3orf52	2.14	A_23_P165819	1.25	CD274	2.00	THC2554858	4.67	CXCL12	3.29	BF869497	3.32
C4B	1.54	A_23_P170713	1.37	CD302	3.45	THC2574606	3.07	CXCL12	3.21	BF895757	5.26
C4orf49	2.30	A_23_P200955	-1.17	CD302	3.01	THC2583971	3.08	CXCL12	3.21	BG952851	2.92
C5	1.98	A_23_P201521	-1.44	CD511705	2.48	THC2657348	4.03	CXCL12	3.11	BGN	3.71
C5orf23	1.80	A_23_P202100	1.25	CD83	2.33	THC2658813	3.96	CXXC5	1.52	BHLHE23	1.99
C5orf24	1.51	A_23_P206135	1.04	CDC6	1.66	THC2673526	3.03	CXXC5	1.52	BI333945	1.92
C5orf30	1.61	A_23_P206568	-1.28	CDKN1B	2.38	THC2674530	2.50	CYB5A	2.04	BI818647	3.78
C5orf39	2.76	A_23_P207049	-1.06	CDKN1B	2.29	THC2678411	4.21	CYBASC3	1.54	BM547196	5.05
C5orf46	1.75	A_23_P20793	-1.10	CDKN1B	2.26	THC2679040	4.13	CYBRD1	2.80	BM808621	3.21
C6orf167	2.43	A_23_P208582	1.16	CDKN1B	2.24	THC2689192	5.68	CYBRD1	1.94	BM982926	3.87
C7orf40	1.81	A_23_P210285	-1.01	CDKN1B	2.22	THC2699786	3.93	CYCS	1.74	BMP1	2.58
C7orf41	2.40	A_23_P211603	-1.44	CDKN1B	2.21	THC2722749	2.74	CYGB	1.87	BMP1	2.50
C7orf44	1.85	A_23_P216071	1.01	CDKN1B	2.19	THC2723346	3.58	CYP2U1	1.99	BMP1	2.27
C8orf33	1.79	A_23_P21882	-1.48	CDKN1B	2.19	THC2726401	3.71	CYP4X1	3.40	BMP1	2.15
C9orf156	2.00	A_23_P22086	1.20	CDKN1B	2.17	THC2737361	2.20	CYTB	2.59	BMP6	1.69
C9orf3	1.52	A_23_P251196	-1.17	CDKN1B	2.09	THC2740013	16.96	DAAM1	1.66	BMP8B	2.02
C9orf89	1.52	A_23_P253774	1.28	CDKN2C	2.38	THC2752167	3.72	DAP	1.64	BPNT1	2.10
CABC1	1.84	A_23_P254288	1.12	CENPM	1.57	THC2753719	3.91	DAPK3	1.60	BSG	1.58
CABLES1	2.55	A_23_P254384	-1.06	CETP	2.65	TMEM158	1.87	DBNDD1	1.59	BTBD2	2.12
CABYR	1.96	A_23_P255637	1.14	CFH	1.97	TMX4	1.63	DCAF17	1.72	BU526515	2.53
CADM3	2.13	A_23_P258108	-1.16	CFHR3	1.98	TNRC18	3.61	DCTN1	2.00	BX090181	2.75
CALD1	1.57	A_23_P26281	1.13	CHADL	3.23	TNXB	4.08	DCTN6	1.86	BX099961	6.26
CAMK2N1	2.89	A_23_P28743	1.25	CHCHD7	1.92	TPM1	1.94	DDX11	1.65	BX105952	3.00
CAPRIN2	1.68	A_23_P329062	1.08	CHST15	1.73	TPSG1	3.69	DDX46	1.87	BX112273	2.17
CARD8	1.77	A_23_P331087	1.39	CHST3	1.92	TSPAN10	3.21	DDX56	1.67	BX648200	1.61
CAV1	1.61	A_23_P347100	-1.13	CLCN2	2.07	UCN2	4.70	DDX60	4.67	C11orf84	1.79
CBX5	2.65	A_23_P366468	1.10	CLEC2B	2.82	UTS2R	3.15	DDX60L	3.91	C12orf49	1.68
CCBL1	2.63	A_23_P369758	1.43	CLEC3B	3.19	Y10152	5.61	DENND5B	1.51	C12orf52	1.51
CCDC125	1.98	A_23_P39277	1.03	CLMN	1.87	ZCRB1	1.96	DGKA	2.07	C14orf162	2.10
CCDC6	1.71	A_23_P392897	-1.33	CNN1	5.59	ZFPM1	1.99	DKFZp667E0512	2.70	C14orf43	2.78
CCDC85B	1.64	A_23_P414771	-1.04	CNN2	2.23	ZNF467	1.79	DKK3	1.66	C16orf3	2.72
CCDC86	1.80	A_23_P4462	-1.25	CNN2	1.97	ZNF575	3.58	DKK3	1.60	C16orf70	1.89
CCNB1IP1	1.62	A_23_P45712	1.37	COL13A1	2.01	ZNF579	2.31	DLEU2	6.02	C16orf81	4.09
CCND1	2.73	A_23_P50195	-1.33	COL13A1	1.95	ZSCAN10	3.53	DMPK	1.53	C17orf65	2.30
CCND1	2.58	A_23_P50320	-1.22	COL13A1	1.89	40241	1.11	DNAJC15	1.55	C17orf96	2.32
CCND1	2.57	A_23_P5171	1.26	COL13A1	1.86	40242	-1.47	DNMBP	1.77	C19orf20	1.63
CCND1	2.54	A_23_P51966	-1.07	COL13A1	1.86	40243	-1.11	DOK3	1.85	C19orf61	1.97
CCND1	2.46	A_23_P58072	1.13	COL13A1	1.85	40423	1.13	DPH3	1.66	C19orf73	1.70
CCND1	2.45	A_23_P59828	-1.04	COL13A1	1.83	40426	1.33	DPH3B	1.64	C1orf113	1.95
CCND1	2.35	A_23_P63953	1.03	COL13A1	1.77	40428	-1.07	DSP	2.85	C1orf144	2.09
CCND1	2.33	A_23_P64184	1.41	COL13A1	1.77	40428	-1.30	DTX3	1.82	C1orf158	2.95
CCND1	2.33	A_23_P78975	-1.43	COL13A1	1.74	40428	-1.32	DTX3L	2.03	C1orf229	2.80
CCND1	2.30	A_23_P89529	1.34	COL13A1	1.59	40429	-1.17	DVL3	2.55	C1QTNF1	2.61
CD200	1.56	A_23_P89841	1.02	COL4A6	1.75	40430	-1.32	DYNC1I2	2.08	C20orf141	2.30
CD274	4.96	A_23_P91615	1.12	COL8A1	2.35	40431	-1.09	DYNC2H1	1.96	C21orf104	2.45
CD274	3.85	A_23_P96017	1.21	COL8A1	2.30	40431	-1.22	DYRK2	2.04	C21orf58	2.98
CD302	3.57	A_23_P98042	1.22	COL9A3	2.66	40432	-1.25	E2F4	2.12	C22orf13	3.41
CD302	2.73	A_24_P101101	1.11	COQ7	1.96	40434	-1.37	ECE1	1.58	C2CD4A	2.67
CD3EAP	1.70	A_24_P101181	1.44	COQ7	1.71	40434	-1.47	EDN2	2.06	C2orf14	3.84
CD3EAP	1.51	A_24_P101261	1.03	CORO6	2.16	A_23_P106814	1.39	EIF2AK2	2.46	C3orf21	1.76
CD511705	2.06	A_24_P101271	-1.17	COX4I1	1.70	A_23_P10987	1.20	EIF4A1	1.54	C3orf39	1.53
CD513837	1.87	A_24_P101426	-1.03	CPEB4	1.99	A_23_P117943	-1.23	ELAC1	1.58	C6orf27	2.31
CD59	1.53	A_24_P101480	-1.04	CPNE5	1.72	A_23_P120644	1.05	EML3	1.53	C7orf43	2.24
CD70	1.76	A_24_P101493	1.15	CPT1C	1.71	A_23_P122650	1.31	EMP1	1.77	C8orf33	2.82
CD83	5.75	A_24_P101617	1.15	CR590598	2.73	A_23_P123234	-1.16	ENAH	1.51	C8orf33	2.39
CDC42EP4	2.56	A_24_P101694	1.28	CR600473	2.00	A_23_P123234	-1.17	ENC1	4.52	C9orf114	1.84
CDC42EP4	1.97	A_24_P101859	1.18	CR602075	2.34	A_23_P123234	-1.17	ENDOD1	1.51	C9orf163	2.50
CDC6	1.77	A_24_P101960	1.05	CR606560	13.24	A_23_P123234	-1.19	ENDOD1	1.51	C9orf25	1.74
CDH5	1.75	A_24_P106166	-1.15	CR607463	1.88	A_23_P123234	-1.19	ENG	3.79	C9orf62	1.73
CDKN1A	2.02	A_24_P109614	-1.10	CR612048	1.68	A_23_P123234	-1.20	ENST00000270031	2.12	CA5BP	2.72
CDKN1A	2.01	A_24_P109941	-1.11	CR613972	1.52	A_23_P123234	-1.21	ENST00000308076	4.27	CABP5	2.18
CDKN1A	1.99	A_24_P109962	-1.08	CR616845	2.23	A_23_P123234	-1.22	ENST00000369158	5.76	CACNA1C	3.00
CDKN1A	1.96	A_24_P109973	-1.03	CR620043	2.26	A_23_P123234	-1.22	ENST00000370659	3.26	CACNA1I	1.60
CDKN1A	1.96	A_24_P110082	1.34	CR620599	2.33	A_23_P123234	-1.24	ENST00000409654	2.88	CACNB3	3.20
CDKN1A	1.94	A_24_P110273	1.07	CRADD	1.51	A_23_P125109	-1.36	ENST00000435714	2.02	CADM3	2.10
CDKN1A	1.94	A_24_P110521	-1.15	CRIPT	1.83	A_23_P129405	1.16	EPC1	1.50	CANT1	1.75
CDKN1A	1.91	A_24_P110601	-1.08	CRLF1	1.80	A_23_P136013	-1.08	EPHA2	2.68	CAPN1	2.04
CDKN1A	1.87	A_24_P118271	-1.14	CRYAB	2.29	A_23_P137830	-1.39	EPHX1	1.96	CAPNS1	2.24
CDKN1A	1.82	A_24_P118281	-1.10	CST6	2.11	A_23_P165819	-1.29	EPPK1	3.18	CASKIN2	1.97
CDKN1A	1.54	A_24_P118422	1.15	CSTF3	2.38	A_23_P202100	1.36	EPPK1	2.03	CB050471	1.83
CDKN2B	3.09	A_24_P118541	1.03	CTNNAL1	1.58	A_23_P206568	-1.01	EPSTI1	2.28	CBARA1	2.45
CENPM	1.73	A_24_P118591	-1.12	CTSF	1.83	A_23_P206741	-1.12	ERF	1.55	CBX5	1.78
CERK	1.98	A_24_P118721	-1.08	CU680317	2.75	A_23_P20793	1.28	ERI3	1.68	CCDC108	1.99
CETP	2.64	A_24_P118855	-1.06	CUL4B	1.92	A_23_P208582	1.17	ESAM	1.80	CCDC120	2.45
CHAC2	1.64	A_24_P118874	1.13	CUL4B	1.78	A_23_P210285	-1.29	ETF1	1.63	CCDC21	1.75
CHADL	2.34	A_24_P118946	-1.21	CXCL12	4.47	A_23_P213350	1.38	ETV7	1.80	CCDC86	2.94
CHD3	2.16	A_24_P119094	1.23	CXCL12	4.09	A_23_P22086	1.11	FADS3	1.63	CCL24	2.98
CHML	1.99	A_24_P119165	1.03	CXCL12	4.00	A_23_P250072	1.06	FAIM	2.34	CD151	4.11
CHST3	1.72	A_24_P126691	-1.04	CXCL12	3.92	A_23_P253774	-1.08	FAM100A	1.73	CD276	1.74
CHST7	2.34	A_24_P126851	1.26	CXCL12	3.91	A_23_P254288	1.47	FAM107A	1.52	CD4	3.08
CITED4	2.74	A_24_P127051	-1.02	CXCL12	3.91	A_23_P26281	1.17	FAM108C1	2.41	CD79A	3.23
CITED4	2.65	A_24_P127063	1.05	CXCL12	3.84	A_23_P331087	-1.36	FAM127A	1.57	CDC20	1.69
CK300181	2.49	A_24_P127082	-1.02	CXCL12	3.77	A_23_P369758	-1.33	FAM169A	2.72	CDC42EP1	2.52
CLCN2	1.95	A_24_P127181	-1.10	CXCL12	3.67	A_23_P414771	-1.28	FAM189A2	1.51	CDCA4	1.56
CLDN1	2.09	A_24_P127442	-1.02	CXCL12	3.48	A_23_P4462	-1.26	FAM43A	1.91	CDH22	3.83
CLDN1	1.74	A_24_P135391	1.03	CXXC5	1.82	A_23_P45712	1.35	FAM46A	1.83	CDH24	2.31
CLEC11A	1.78	A_24_P135771	1.16	CYB5A	1.67	A_23_P50195	-1.32	FAS	3.26	CDK16	1.51
CLEC14A	1.63	A_24_P135921	1.40	CYB5D2	2.20	A_23_P58072	1.17	FAS	3.23	CDK3	2.35
CLEC2B	2.01	A_24_P136011	1.05	CYB5D2	2.03	A_23_P59828	1.39	FAS	3.19	CEACAM19	2.80
CLEC3B	4.70	A_24_P144084	-1.32	CYB5D2	1.72	A_23_P63953	1.21	FAS	3.08	CEACAM20	2.62
CLIP3	2.06	A_24_P144134	1.06	CYBASC3	2.52	A_23_P89529	1.15	FAS	3.03	CEBPA	2.91
CLMN	2.03	A_24_P144183	-1.11	CYBRD1	1.92	A_23_P91615	1.33	FASN	1.87	CEND1	1.65
CLN3	1.55	A_24_P144275	-1.11	CYCS	1.62	A_23_P96017	-1.16	FASTKD3	1.70	CFL1	3.07
CMTM4	1.56	A_24_P144383	-1.19	CYGB	1.77	A_23_P98042	-1.38	FBLIM1	2.34	CFL1	2.95
CNKSR3	1.98	A_24_P144556	1.10	CYP2B6	1.80	A_23_P99731	-1.24	FBLIM1	2.02	CHD3	1.52
CNKSR3	1.51	A_24_P144666	1.12	CYP2U1	2.12	A_24_P101261	-1.25	FBLIM1	1.66	CHMP1A	2.27
CNN1	4.53	A_24_P145787	-1.16	CYP4X1	6.90	A_24_P101426	1.21	FBLN5	1.55	CHPF2	1.83
CNN2	2.52	A_24_P152278	1.19	CYTSB	2.43	A_24_P101493	1.01	FGFR3	2.09	CHST10	1.75
CNN2	2.20	A_24_P152356	1.23	DEAF1	1.58	A_24_P101617	1.27	FGFRL1	2.98	CHST13	3.01
COL12A1	1.76	A_24_P152433	-1.03	DENND2C	2.00	A_24_P101694	1.02	FHL2	1.64	CHST14	1.77
COL13A1	4.08	A_24_P152792	-1.21	DHRS12	1.68	A_24_P101859	1.28	FHL3	1.51	CITED4	1.85
COL13A1	3.99	A_24_P152983	-1.08	DKFZP586I1420	1.73	A_24_P101960	1.41	FILIP1L	3.60	CKAP5	1.75
COL13A1	3.92	A_24_P153063	-1.27	DKFZp667E0512	2.61	A_24_P109614	1.27	FKBP1A	2.83	CKB	1.83
COL13A1	3.83	A_24_P153324	-1.10	DKK3	2.95	A_24_P109941	1.03	FKBP1A	1.79	CLCN7	1.60
COL13A1	3.81	A_24_P160920	-1.27	DKK3	2.51	A_24_P109973	1.48	FKBP1A	1.59	CLDN11	1.65
COL13A1	3.69	A_24_P161393	1.42	DKK3	2.46	A_24_P110082	-1.12	FLJ39632	1.80	CLPTM1	5.75
COL13A1	3.69	A_24_P161459	1.00	DLEU2	6.09	A_24_P110273	1.42	FLNA	3.17	CMIP	5.83
COL13A1	3.66	A_24_P161494	-1.09	DNAJC22	2.19	A_24_P110521	1.04	FLNB	1.68	CN272797	2.10
COL13A1	3.63	A_24_P161733	1.11	DPY19L4	1.85	A_24_P110601	1.10	FLT1	2.23	CNDP2	2.04
COL13A1	3.45	A_24_P161827	1.04	DPYD	2.00	A_24_P118541	1.12	FN1	3.18	CNN2	1.77
COL13A1	2.94	A_24_P161914	-1.22	DSCR6	1.62	A_24_P118591	1.16	FNDC3B	2.37	CNOT3	2.08
COL4A5	1.55	A_24_P169493	-1.03	DTX3	1.83	A_24_P118721	-1.42	FNTB	2.00	CNP	2.04
COL4A6	1.72	A_24_P169645	-1.03	DUSP23	1.53	A_24_P118855	-1.19	FNTB	1.52	COBRA1	1.81
COL9A3	2.19	A_24_P169843	1.03	DUSP4	2.12	A_24_P118874	-1.36	FOSB	2.10	COL18A1	1.59
CPNE5	2.15	A_24_P169855	1.03	DYSF	1.96	A_24_P119165	1.42	FOSL1	2.54	COL27A1	2.47
CPT1C	1.55	A_24_P170025	-1.03	EAF2	1.97	A_24_P126851	-1.04	FOSL1	2.34	COL5A1	1.76
CPT2	1.64	A_24_P170147	-1.21	ECH1	1.52	A_24_P127051	-1.31	FOSL2	1.77	COPE	1.79
CR590598	2.36	A_24_P170203	-1.04	EDN2	3.72	A_24_P127063	-1.28	FOSL2	1.72	COPS7B	1.91
CR596214	1.88	A_24_P170357	1.20	EFR3B	1.70	A_24_P135391	1.33	FOXC1	1.51	COX6A2	1.50
CR600473	1.53	A_24_P170496	1.08	EHBP1	2.32	A_24_P135921	1.04	FOXO1	1.89	CPLX2	2.24
CR601496	2.49	A_24_P174063	1.11	EIF4EBP2	1.55	A_24_P144084	1.18	FSCN1	7.84	CPNE1	1.97
CR602075	2.22	A_24_P177634	-1.09	EIF5A2	1.70	A_24_P144134	-1.36	FSCN1	7.63	CR615613	3.14
CR606560	8.66	A_24_P177795	-1.07	ELAC1	1.93	A_24_P144383	-1.30	FST	1.72	CR615613	2.80
CR612048	1.55	A_24_P178333	1.24	ELL3	2.11	A_24_P145787	-1.25	FTSJD2	1.66	CR616772	2.36
CR613972	2.01	A_24_P178523	1.32	ELL3	1.85	A_24_P152144	1.24	FURIN	1.64	CRAT	2.48
CR616003	1.99	A_24_P178643	1.04	EMP1	1.86	A_24_P153063	1.40	FUT4	2.55	CREB3L1	2.92
CR620599	1.67	A_24_P178654	1.13	ENAH	1.76	A_24_P160920	1.16	FXC1	1.70	CRHR1	1.79
CREB3L2	2.11	A_24_P178663	1.08	ENC1	4.08	A_24_P161459	1.00	FZD1	2.03	CRIP2	1.70
CRYAB	2.21	A_24_P178693	1.27	ENDOD1	2.70	A_24_P161733	1.14	FZD5	2.29	CSF1	2.82
CSRNP1	3.40	A_24_P178764	-1.14	ENDOD1	2.68	A_24_P169493	1.27	G6PD	2.64	CSNK2B	1.81
CSRP1	3.07	A_24_P178784	1.00	ENG	3.71	A_24_P170203	1.11	GABARAP	2.06	CSNK2B	1.55
CSRP1	3.00	A_24_P186354	1.04	ENOSF1	1.71	A_24_P170357	-1.48	GABPB1	1.52	CSRP1	3.03
CST6	1.76	A_24_P186746	1.14	ENST00000312876	2.75	A_24_P170496	1.13	GADD45B	1.76	CT47A11	2.62
CSTF3	2.61	A_24_P186764	-1.43	ENST00000369158	4.45	A_24_P174063	-1.03	GALNTL2	2.07	CTDSP1	1.76
CTNNAL1	1.62	A_24_P187023	-1.04	ENST00000399269	1.57	A_24_P177634	1.50	GATA2	3.06	CTNND1	2.20
CTSA	1.76	A_24_P187154	-1.15	ENST00000409654	2.19	A_24_P177795	-1.17	GATA2	1.77	CTRB2	2.45
CTSC	2.58	A_24_P187304	-1.19	ENST00000428471	1.81	A_24_P178167	1.23	GBA2	1.66	CTRL	1.87
CTSF	1.63	A_24_P187626	1.39	ENST00000428928	2.90	A_24_P178523	1.38	GBP1	4.39	CTSA	1.67
CTU2	1.62	A_24_P194954	1.11	ENST00000433145	1.64	A_24_P178654	-1.05	GBP1	3.51	CTSD	2.55
CU680317	2.02	A_24_P194962	1.07	ENST00000438607	1.64	A_24_P178663	-1.19	GBP4	2.79	CTXN1	1.99
CUTA	1.61	A_24_P195145	1.03	EPB41L1	2.01	A_24_P178784	1.42	GBP5	1.72	CXCL12	1.57
CX3CL1	3.61	A_24_P195257	1.11	EPPK1	3.26	A_24_P187023	-1.18	GCH1	3.81	CYB5R3	2.76
CX3CL1	2.29	A_24_P195327	1.06	EPPK1	2.27	A_24_P187626	1.32	GEN1	2.32	CYB5R3	2.67
CXCL12	6.53	A_24_P195400	1.03	F12	1.52	A_24_P194954	1.26	GIMAP8	1.85	CYCS	1.56
CXCL12	5.99	A_24_P195454	1.17	FAIM	2.59	A_24_P194962	1.27	GIN1	1.62	CYP11B1	2.63
CXCL12	5.85	A_24_P195510	-1.32	FAM102B	1.60	A_24_P195257	1.22	GIT2	1.78	CYP1A2	3.57
CXCL12	5.62	A_24_P195714	-1.02	FAM119A	1.60	A_24_P195400	1.45	GLIPR1	2.40	CYP3A5	2.45
CXCL12	5.52	A_24_P195724	1.07	FAM120AOS	1.62	A_24_P203726	1.33	GLIPR1	1.53	CYTB	3.25
CXCL12	5.31	A_24_P196019	1.25	FAM169A	1.78	A_24_P204015	1.31	GLS2	1.88	DAP	2.06
CXCL12	5.30	A_24_P196024	1.28	FAM198B	1.88	A_24_P204144	1.05	GMPPA	2.02	DAPK3	1.84
CXCL12	5.23	A_24_P196175	-1.06	FAM45A	1.60	A_24_P204484	-1.10	GMPR	1.81	DB524775	4.60
CXCL12	5.21	A_24_P203726	1.10	FAM45A	1.53	A_24_P204604	1.09	GNAS	1.98	DBF4B	2.40
CXCL12	5.13	A_24_P203827	1.06	FAM50B	1.95	A_24_P212355	-1.32	GNAS	1.84	DBNL	1.92
CXXC5	2.73	A_24_P203984	1.22	FAM90A7	2.00	A_24_P212605	1.13	GNB1L	1.82	DBP	2.88
CXXC5	2.14	A_24_P204015	-1.01	FBLIM1	2.14	A_24_P212611	1.23	GPCPD1	3.48	DCAF10	2.45
CYB5D2	1.92	A_24_P204095	-1.21	FBLIM1	1.94	A_24_P212715	-1.02	GPCPD1	3.01	DCAF15	2.50
CYB5D2	1.61	A_24_P204135	-1.04	FBLIM1	1.89	A_24_P212834	-1.22	GPIHBP1	1.60	DCAF7	1.54
CYBASC3	2.70	A_24_P204144	1.03	FBXO25	1.82	A_24_P213073	-1.07	GPR108	1.81	DCHS1	1.68
CYBRD1	2.11	A_24_P204334	1.21	FBXO25	1.71	A_24_P213144	1.48	GPR172B	2.04	DCTN1	2.54
CYBRD1	1.85	A_24_P204414	-1.26	FBXO31	1.62	A_24_P213228	-1.32	GPR56	1.61	DDR1	2.44
CYCS	3.31	A_24_P204454	-1.13	FGF2	1.88	A_24_P213284	1.01	GPR81	1.76	DDX11	2.58
CYGB	1.86	A_24_P204484	1.00	FGF2	1.80	A_24_P213321	1.05	GPRC5A	1.70	DDX56	2.30
CYP20A1	2.09	A_24_P204604	-1.03	FGF2	1.78	A_24_P213396	-1.13	GPRC5B	1.95	DEAF1	1.50
CYP20A1	1.80	A_24_P204664	1.04	FGF2	1.75	A_24_P221335	1.33	GPX3	3.03	DHCR24	3.40
CYP20A1	1.66	A_24_P212314	1.20	FGF2	1.75	A_24_P229616	-1.06	GRAMD3	2.12	DHRS4L1	2.00
CYP4X1	6.36	A_24_P212355	1.14	FGF2	1.75	A_24_P229766	1.07	GRAP	5.81	DIRC1	2.43
CYTB	2.08	A_24_P212596	1.03	FGF2	1.74	A_24_P229911	1.25	GRAP	4.49	DLEU2	2.78
CYTSB	2.33	A_24_P212605	1.08	FGF2	1.74	A_24_P230009	-1.09	GRASP	1.92	DLGAP3	2.39
DA292134	1.57	A_24_P212611	1.03	FGF2	1.71	A_24_P230248	1.28	GREM1	2.79	DMPK	1.52
DAAM1	1.88	A_24_P212654	1.02	FGF2	1.67	A_24_P230416	-1.11	GRHL3	2.96	DMWD	2.27
DAAM1	1.83	A_24_P212715	1.39	FGFBP3	1.74	A_24_P230457	-1.05	GRINA	1.57	DNM1P35	1.66
DAPK3	2.02	A_24_P212726	1.04	FGFR3	3.03	A_24_P233560	-1.34	GTF3C2	2.92	DOT1L	1.69
DCTN6	1.66	A_24_P212764	1.06	FGR	1.57	A_24_P234871	-1.19	GTPBP6	1.60	DPP9	1.69
DDR1	1.72	A_24_P212834	1.22	FHL2	1.96	A_24_P237686	1.04	GZF1	2.51	DUS3L	1.78
DDX11	1.54	A_24_P212864	-1.27	FHOD1	1.92	A_24_P238426	1.33	H1F0	4.82	DUSP15	2.08
DDX24	1.81	A_24_P213073	1.21	FILIP1L	2.08	A_24_P238716	-1.18	H1FX	3.82	DUX4	1.93
DEAF1	1.75	A_24_P213144	-1.06	FKBP7	1.56	A_24_P238868	1.03	HAUS2	1.63	DVL3	3.43
DENND2C	1.79	A_24_P213175	1.11	FLJ10038	1.82	A_24_P24142	-1.01	hCG_1811732	1.53	DYRK1B	1.93
DGKD	2.14	A_24_P213228	1.18	FLJ20021	1.67	A_24_P24230	1.14	HDAC5	2.27	E2F4	2.50
DIRC2	1.74	A_24_P213277	-1.05	FLJ31306	1.55	A_24_P24332	1.01	HERC5	2.77	EBF4	2.82
DIS3	1.70	A_24_P213284	1.04	FLJ40504	1.95	A_24_P24453	1.42	HERC6	2.52	EDC4	1.98
DKFZP586I1420	1.84	A_24_P213325	1.31	FLJ41603	2.18	A_24_P246692	1.09	HES4	1.68	EFNB3	2.87
DKFZp667E0512	1.90	A_24_P213396	-1.04	FLJ42953	2.26	A_24_P246963	1.31	HES6	1.67	EIF3L	1.89
DKK3	1.85	A_24_P221057	-1.03	FLJ42953	2.21	A_24_P247014	1.14	HIST1H1C	2.64	EIF4A1	1.64
DKK3	1.83	A_24_P221375	-1.14	FLT1	2.37	A_24_P247175	1.49	HIST1H2AD	2.75	EIF4H	1.63
DKK3	1.63	A_24_P229438	-1.11	FLVCR1	1.52	A_24_P247464	1.18	HIST1H2AE	1.85	EIF5A	2.85
DLC1	1.75	A_24_P229766	1.02	FNBP1L	1.57	A_24_P247596	1.18	HIST1H2BD	2.22	ELAC2	1.59
DLEU2	5.40	A_24_P229848	1.14	FNDC3A	1.74	A_24_P247616	-1.32	HIST1H2BE	1.88	EMD	2.33
DNAJB6	1.58	A_24_P229903	1.16	FNDC3B	1.97	A_24_P24790	-1.14	HIST1H2BI	2.61	EML3	2.00
DTL	1.67	A_24_P229911	-1.07	FOXC1	2.78	A_24_P24982	1.14	HIST1H2BK	4.41	EMX1	2.65
DTL	1.66	A_24_P230057	1.02	FRY	2.71	A_24_P255123	-1.47	HIST1H2BM	2.85	EN2	5.14
DTL	1.65	A_24_P230248	-1.02	FTL	2.10	A_24_P255663	-1.45	HIST1H2BN	1.63	ENG	3.68
DTL	1.62	A_24_P230416	-1.06	FTL	2.03	A_24_P255836	-1.20	HIST2H2AA4	2.98	ENST00000249399	3.05
DUSP16	1.66	A_24_P230457	-1.38	FXC1	2.52	A_24_P264416	1.20	HIST2H2BE	4.47	ENST00000302096	2.16
DUSP4	2.87	A_24_P230466	1.18	FZD1	2.20	A_24_P264597	-1.11	HIST2H2BE	1.51	ENST00000314963	2.34
DUSP8	1.89	A_24_P230486	1.18	FZD5	1.93	A_24_P272590	1.13	HIVEP1	2.20	ENST00000366221	1.51
DYRK2	2.72	A_24_P233560	1.13	GABARAP	2.31	A_24_P272713	1.40	HIVEP3	2.07	ENST00000393030	2.79
DYRK2	1.73	A_24_P234871	1.02	GABPB2	1.66	A_24_P273014	1.31	HNRNPM	3.48	ENST00000396468	1.63
DYRK3	1.53	A_24_P237686	1.23	GADD45B	1.53	A_24_P279760	-1.06	HNRNPUL1	1.84	ENST00000399893	2.59
DYSF	2.62	A_24_P238266	1.10	GALC	1.91	A_24_P280873	1.24	HPCAL1	1.95	ENST00000411873	2.81
DYSF	2.05	A_24_P238286	1.34	GALNT10	1.53	A_24_P281504	1.09	HPDL	2.25	ENST00000427651	2.06
E2F1	1.84	A_24_P238316	1.21	GATA2	1.96	A_24_P290257	-1.25	HSD11B1	2.45	ENST00000435714	1.89
E2F1	1.79	A_24_P238426	-1.22	GATA2	1.67	A_24_P298029	-1.12	HSPA14	1.70	ENST00000438007	1.88
E2F1	1.77	A_24_P238616	1.08	GBP2	1.94	A_24_P298179	1.48	HSPB1	2.16	ENST00000452379	2.79
E2F1	1.77	A_24_P238716	1.06	GCHFR	3.83	A_24_P298320	1.00	HSPB1	1.86	EPHB4	1.83
E2F1	1.75	A_24_P238868	-1.26	GFOD1	1.59	A_24_P298464	1.40	HSPB1	1.85	EPHX1	2.43
E2F1	1.71	A_24_P238996	-1.16	GGA2	1.78	A_24_P298744	1.30	HSPG2	1.68	EPN1	2.28
E2F1	1.71	A_24_P24142	-1.11	GIN1	2.01	A_24_P298834	1.00	ID1	1.85	EPS15L1	3.09
E2F1	1.69	A_24_P24230	1.25	GLIPR1	2.53	A_24_P298835	1.28	ID2	8.55	ERAL1	2.68
E2F1	1.67	A_24_P24453	1.09	GLRX	1.83	A_24_P298946	-1.03	ID2	6.55	ERCC2	1.64
E2F1	1.63	A_24_P24645	1.32	GLS2	2.77	A_24_P298962	-1.03	ID3	2.16	ERI3	1.96
E2F7	2.10	A_24_P246692	-1.21	GM2A	2.03	A_24_P306585	1.32	IER3IP1	2.13	ESAM	1.57
EDIL3	1.56	A_24_P246748	-1.28	GMFG	2.08	A_24_P306968	1.24	IER5L	1.98	EVI5L	2.34
EDN2	2.97	A_24_P246963	1.37	GMPR2	1.85	A_24_P307046	1.20	IFI16	1.65	EVPL	2.80
EFNA1	1.99	A_24_P247014	1.24	GNA14	2.05	A_24_P307065	1.24	IFI27	1.54	EVX1	2.65
EFNA1	1.84	A_24_P247074	1.10	GNAS	1.64	A_24_P307126	-1.10	IFI27	1.52	EXOC3L2	3.60
EFNB2	3.41	A_24_P247175	1.10	GNB1L	2.26	A_24_P307255	1.35	IFI35	1.87	FAM100A	1.62
EGLN1	1.87	A_24_P247233	1.11	GNG4	1.54	A_24_P307368	1.10	IFI44	2.75	FAM108A1	1.86
EHBP1	2.37	A_24_P24724	1.18	GON4L	1.57	A_24_P315405	1.00	IFI44L	5.73	FAM109B	1.62
EHD1	5.21	A_24_P247454	1.18	GPC1	1.61	A_24_P315654	1.26	IFI6	3.71	FAM124A	2.91
EHD1	3.24	A_24_P247464	1.19	GPCPD1	3.21	A_24_P316059	-1.11	IFIH1	4.07	FAM127A	1.57
EIF1	1.51	A_24_P247493	1.09	GPCPD1	2.07	A_24_P316767	-1.19	IFIT1	5.84	FAM129B	2.40
EIF1B	1.99	A_24_P247596	-1.43	GPIHBP1	5.50	A_24_P32207	1.24	IFIT2	3.75	FAM131C	2.05
EIF2B2	1.87	A_24_P247616	1.19	GPR172B	2.33	A_24_P323715	1.13	IFIT3	5.06	FAM134A	1.59
EIF2C2	1.55	A_24_P24790	1.06	GPR81	2.64	A_24_P323778	-1.43	IFIT5	3.37	FAM43A	1.91
EIF3E	1.73	A_24_P24806	-1.06	GPX3	2.99	A_24_P323805	1.08	IFIT5	2.43	FAM43B	4.20
EIF3F	1.72	A_24_P24982	1.04	GRAP	4.53	A_24_P323885	-1.09	IFITM1	2.82	FASN	2.50
EIF4B	1.58	A_24_P255123	1.10	GRAP	4.42	A_24_P324224	1.26	IFITM2	1.79	FBLIM1	1.75
ELAC1	1.76	A_24_P255252	-1.27	GRB14	1.95	A_24_P324506	1.29	IFITM3	1.96	FBLIM1	1.67
ELL3	1.73	A_24_P255303	1.01	GREM1	1.57	A_24_P32735	1.16	IGF2	2.49	FBLIM1	1.67
EMD	1.89	A_24_P255314	1.25	GRHL3	1.94	A_24_P332263	1.34	IGFBP4	2.77	FBRS	2.25
EMP1	2.24	A_24_P255473	1.25	GTF2IRD2	1.80	A_24_P332292	-1.12	IL13RA1	1.84	FBRSL1	7.60
EMP2	2.40	A_24_P255509	-1.13	GTF2IRD2	1.72	A_24_P332326	1.00	IL17D	1.70	FBXL17	2.66
ENAH	2.11	A_24_P255786	1.36	GZF1	2.17	A_24_P332364	-1.39	IL18R1	2.14	FBXL19	3.41
ENC1	5.04	A_24_P255836	-1.03	GZF1	1.64	A_24_P332482	-1.25	IL1RL1	2.75	FCER1G	3.65
ENDOD1	1.75	A_24_P255845	1.20	H1F0	2.20	A_24_P332532	1.21	IL6ST	2.25	FCRLB	3.29
ENDOD1	1.71	A_24_P255865	1.33	H1FX	2.15	A_24_P33552	1.04	ILK	1.78	FGF3	2.43
ENG	3.45	A_24_P255954	-1.04	H2AFJ	1.58	A_24_P340866	1.43	ILK	1.72	FGFR1	2.11
ENST00000312876	2.40	A_24_P256037	-1.14	H2AFZ	1.71	A_24_P340916	1.47	IMPDH1	2.09	FGFR1	1.89
ENST00000369158	6.47	A_24_P256050	-1.15	H3F3B	1.62	A_24_P341058	1.37	INSIG1	1.81	FGFRL1	3.02
ENST00000398996	2.13	A_24_P263443	-1.15	HADH	1.89	A_24_P341376	-1.06	IRF7	3.58	FHIT	2.56
ENST00000409654	3.00	A_24_P264004	-1.17	HCFC1R1	2.32	A_24_P341386	1.05	IRF7	2.86	FHL3	2.06
ENST00000428928	2.19	A_24_P264143	-1.01	hCG_2008140	2.17	A_24_P341426	1.40	IRS2	3.82	FIZ1	1.57
ENST00000433622	1.69	A_24_P264293	1.18	hCG_2008140	1.85	A_24_P341593	1.09	ISG15	2.83	FKBP1A	2.12
ENST00000438607	2.19	A_24_P264416	1.39	hCG_20426	1.82	A_24_P349387	1.14	ITGA5	2.97	FKBP1A	1.53
EPHA2	2.11	A_24_P264549	-1.22	HDAC5	2.26	A_24_P349547	-1.06	ITGB3BP	2.12	FLJ11235	2.90
EPPK1	5.92	A_24_P264597	1.24	HDAC5	1.89	A_24_P349869	1.43	ITM2A	1.76	FLJ22184	1.87
EPPK1	3.97	A_24_P264644	1.07	HECTD2	2.49	A_24_P349896	1.14	JUP	2.25	FLJ35390	2.47
ERCC2	1.53	A_24_P264685	1.14	HES6	1.51	A_24_P350126	1.01	KAZALD1	2.34	FLJ39061	6.63
ERMP1	2.04	A_24_P272523	1.13	HIF3A	1.71	A_24_P350307	1.46	KBTBD6	1.87	FLJ46111	1.59
ERN1	1.78	A_24_P272590	-1.03	HIPK3	1.57	A_24_P358305	1.15	KBTBD7	1.78	FLNA	3.36
ESAM	1.74	A_24_P272713	1.37	HIST1H1C	5.06	A_24_P366165	-1.02	KCTD12	2.16	FLNB	2.40
ESYT1	2.00	A_24_P272886	-1.01	HIST1H1E	2.57	A_24_P366445	1.22	KDR	1.59	FLYWCH1	2.33
ETF1	2.07	A_24_P273014	-1.07	HIST1H2AB	2.23	A_24_P366546	1.26	KIAA0652	1.92	FMNL1	1.90
ETS2	1.92	A_24_P279760	1.02	HIST1H2AD	5.08	A_24_P367063	1.33	KIAA1199	2.69	FNTB	2.40
ETS2	1.78	A_24_P280873	-1.22	HIST1H2AE	2.68	A_24_P367139	1.42	KIAA1683	1.57	FNTB	1.62
F12	2.50	A_24_P280903	-1.04	HIST1H2AH	1.73	A_24_P367326	1.08	KIDINS220	1.97	FOSL1	2.45
FABP5	1.51	A_24_P280933	-1.30	HIST1H2AJ	2.17	A_24_P367397	-1.05	KIF13A	1.82	FOSL1	2.28
FADS3	1.55	A_24_P280953	1.13	HIST1H2AJ	1.79	A_24_P370484	1.01	KITLG	3.68	FOXC2	1.68
FAH	1.51	A_24_P281304	1.13	HIST1H2AK	1.58	A_24_P375076	-1.36	KLF13	1.92	FOXD3	1.88
FAIM	1.87	A_24_P281374	-1.07	HIST1H2BB	1.66	A_24_P375435	1.38	KLF3	2.44	FOXL1	2.27
FAM101A	2.21	A_24_P281443	1.12	HIST1H2BD	3.47	A_24_P375683	1.05	KLF4	3.11	FSCN1	6.92
FAM101A	1.55	A_24_P281504	-1.16	HIST1H2BE	3.26	A_24_P375962	1.19	KLF5	3.38	FSCN1	6.27
FAM101B	2.01	A_24_P281683	1.09	HIST1H2BE	2.45	A_24_P383330	1.26	KLF7	2.25	FSTL3	1.86
FAM101B	1.63	A_24_P281853	1.08	HIST1H2BF	2.60	A_24_P383680	1.13	KLF9	2.20	FTSJ1	2.05
FAM119A	2.70	A_24_P289565	-1.17	HIST1H2BH	2.21	A_24_P392082	1.31	KLHDC5	1.66	FTSJ1	2.04
FAM119A	2.36	A_24_P289573	-1.33	HIST1H2BI	4.02	A_24_P392195	-1.04	KLHL15	2.40	FURIN	1.63
FAM119A	1.59	A_24_P290257	-1.34	HIST1H2BK	5.18	A_24_P392312	1.16	KLHL21	1.79	FUS	1.72
FAM173B	1.83	A_24_P290263	-1.07	HIST1H2BL	2.68	A_24_P392540	-1.10	KRT80	3.57	FUT6	2.24
FAM198B	1.68	A_24_P297798	1.28	HIST1H2BM	4.54	A_24_P392661	1.29	LAMP2	2.26	FXR2	3.00
FAM20C	1.63	A_24_P298029	1.18	HIST1H2BN	2.82	A_24_P401100	-1.13	LARP1B	1.72	FZR1	2.63
FAM36A	1.94	A_24_P298238	-1.45	HIST1H2BO	2.32	A_24_P401221	1.49	LASS5	1.61	G6PC3	3.23
FAM40B	1.62	A_24_P298320	1.17	HIST1H3B	1.61	A_24_P401392	1.39	LBH	4.55	G6PD	3.64
FAM46A	2.19	A_24_P298464	-1.07	HIST1H3D	1.80	A_24_P408981	1.13	LCAT	1.53	GALR3	2.67
FAM86B2	1.75	A_24_P298744	1.01	HIST1H3H	2.02	A_24_P409471	1.06	LDOC1	1.86	GANAB	4.90
FAM86C	1.65	A_24_P298834	-1.02	HIST1H3I	2.38	A_24_P409681	1.29	LEPR	5.21	GAS2L3	5.11
FAM90A7	2.35	A_24_P298835	-1.12	HIST1H4F	1.72	A_24_P409697	1.14	LEPROT	1.59	GBA2	2.11
FBLIM1	2.52	A_24_P298894	1.29	HIST1H4H	1.94	A_24_P409750	1.01	LGALS3BP	2.31	GBA2	2.03
FBLIM1	2.39	A_24_P298962	1.02	HIST1H4I	1.83	A_24_P409891	1.19	LGALS9	4.04	GDNF	1.73
FBLIM1	2.39	A_24_P306355	1.23	HIST1H4J	1.59	A_24_P41160	-1.11	LGALS9C	2.64	GFRA4	2.14
FBXO25	1.54	A_24_P306527	-1.19	HIST1H4K	1.76	A_24_P41250	1.27	LGALS9C	1.93	GGT6	2.81
FER1L4	1.56	A_24_P306585	-1.01	HIST2H2AA4	5.07	A_24_P41339	-1.13	LIMS3-LOC440895	1.60	GIPC1	1.86
FGF2	2.69	A_24_P306614	1.31	HIST2H2AB	2.45	A_24_P41483	1.14	LNPEP	2.32	GIPR	2.77
FGF2	2.62	A_24_P306704	1.21	HIST2H2BE	6.77	A_24_P41593	1.40	LNX2	2.91	GIT1	4.40
FGF2	2.58	A_24_P306788	-1.17	HIST2H2BE	2.75	A_24_P417220	1.36	LOC100128822	3.01	GIT1	2.18
FGF2	2.52	A_24_P306964	1.12	HIST2H4B	1.83	A_24_P417606	-1.25	LOC100288941	1.68	GLIS2	2.14
FGF2	2.50	A_24_P306968	-1.04	HIST3H2A	2.02	A_24_P417996	-1.24	LOC145783	1.71	GLTPD1	2.26
FGF2	2.48	A_24_P307065	-1.17	HIST3H2BB	2.61	A_24_P418712	1.45	LOC153546	1.78	GLTPD1	1.57
FGF2	2.46	A_24_P307075	1.09	HPCA	1.96	A_24_P418744	1.41	LOC221710	1.79	GMEB2	1.58
FGF2	2.45	A_24_P307205	1.16	HPCAL1	2.34	A_24_P41979	1.36	LOC338799	1.83	GMPPA	2.00
FGF2	2.43	A_24_P307255	1.01	HPDL	2.84	A_24_P42014	1.23	LOC344595	2.52	GMPPA	1.58
FGF2	2.42	A_24_P307368	1.19	HRCT1	1.84	A_24_P451992	1.46	LOC346887	1.55	GNA12	2.01
FGF5	2.98	A_24_P307424	-1.03	HSD17B14	2.12	A_24_P470782	1.10	LOC349114	1.59	GNAI2	2.91
FGFBP3	1.75	A_24_P307466	1.01	HSPA2	2.03	A_24_P471121	1.07	LOC400027	2.19	GNAS	1.54
FGFR3	3.61	A_24_P315405	1.03	HTR7	1.72	A_24_P474188	1.28	LOC401233	1.55	GNB2	2.21
FGFRL1	2.77	A_24_P315654	1.00	HTRA1	1.99	A_24_P475115	1.08	LOC440944	1.96	GNL3L	2.88
FH	1.61	A_24_P315769	1.19	HYI	1.64	A_24_P477475	1.43	LOC595101	3.32	GOT2	1.50
FHL2	1.61	A_24_P316059	-1.01	HYI	1.61	A_24_P480464	-1.16	LOC728705	1.89	GPAA1	1.81
FHOD1	2.42	A_24_P316074	1.06	ID1	2.81	A_24_P487766	1.03	LOC729680	2.02	GPD1	2.44
FILIP1L	3.21	A_24_P316767	1.13	ID2	8.18	A_24_P489639	1.07	LOXL3	2.06	GPR108	1.88
FJX1	3.33	A_24_P323682	1.08	ID2	7.28	A_24_P49800	1.34	LPCAT2	3.47	GPR137	1.79
FLJ32255	1.81	A_24_P323715	1.02	ID3	2.08	A_24_P50472	-1.04	LPHN1	1.71	GPR150	2.43
FLJ36031	1.82	A_24_P323795	1.24	IER5L	3.93	A_24_P50509	1.10	LPPR2	2.07	GPSM3	2.02
FLJ40504	2.70	A_24_P323805	-1.09	IFFO2	1.97	A_24_P50567	1.21	LRP10	2.33	GPSM3	1.67
FLJ42953	2.17	A_24_P323885	1.02	IFIT2	2.39	A_24_P50639	-1.23	LRRC32	2.78	GPT	2.55
FLJ42953	2.02	A_24_P324074	-1.07	IGF2	4.10	A_24_P508946	-1.23	LRRC56	1.51	GRAP	2.34
FLJ46111	1.58	A_24_P324214	1.12	IL13RA1	1.75	A_24_P539275	1.14	LRRFIP1	1.65	GRAP	2.05
FLNA	2.06	A_24_P324224	-1.30	IL13RA1	1.65	A_24_P541483	-1.17	LRSAM1	1.57	GRIN1	2.67
FLNB	2.86	A_24_P324488	-1.17	IL17D	1.66	A_24_P547010	1.08	LSS	1.50	GRIN2D	2.81
FLNB	1.52	A_24_P324506	-1.08	IL17RA	1.81	A_24_P562242	-1.28	LTB4R	2.53	GRRP1	1.99
FLNC	1.90	A_24_P32646	1.18	IL6R	2.17	A_24_P565908	1.34	LTBP2	1.87	GTF3C1	1.69
FLT1	2.33	A_24_P32735	-1.04	IMMP1L	1.75	A_24_P568645	1.06	LTBP2	1.80	GTF3C2	3.55
FLT1	1.64	A_24_P32836	-1.01	IMPA2	1.96	A_24_P58477	1.03	LTBP2	1.78	GTPBP1	2.06
FLVCR1	1.54	A_24_P33213	-1.21	IRS2	2.53	A_24_P58597	1.26	LTBP2	1.78	GTPBP6	2.17
FNBP1	2.23	A_24_P332292	-1.12	ITGA11	2.51	A_24_P58647	1.35	LY6E	3.67	H1FX	1.85
FNDC3B	3.21	A_24_P332364	1.29	ITGA7	2.68	A_24_P600622	1.14	LYL1	2.16	HCFC1	1.81
FOSB	6.88	A_24_P332441	1.05	ITGAE	1.57	A_24_P603890	1.06	LYPD1	1.80	hCG_2014417	1.86
FOSL1	3.64	A_24_P332471	-1.26	ITGB4	1.97	A_24_P607107	1.02	LZTFL1	1.52	HCN2	2.06
FOSL1	3.40	A_24_P332482	1.33	ITGBL1	2.28	A_24_P608790	1.16	MAGED1	1.74	HCN4	2.96
FOSL2	3.04	A_24_P332532	1.23	ITM2A	3.19	A_24_P612656	1.06	MAOA	1.80	HCRT	2.33
FOSL2	2.84	A_24_P332953	1.20	ITPR1	1.68	A_24_P625683	1.06	MAP4	2.20	HECTD3	2.80
FOSL2	2.01	A_24_P333112	-1.20	KANK2	1.69	A_24_P630916	-1.02	MAPKAPK2	2.26	HGS	1.69
FOXC1	3.98	A_24_P33525	-1.29	KAZALD1	3.47	A_24_P631993	1.02	MAPRE2	1.96	HIST1H4B	1.56
FOXF1	1.80	A_24_P33552	1.06	KCNJ2	1.93	A_24_P633686	-1.34	MAT2A	2.11	HLA-DOA	2.65
FOXO1	2.36	A_24_P33607	-1.03	KCNQ1OT1	1.87	A_24_P638453	-1.28	MAT2A	1.99	HMG20B	1.52
FOXO1	2.21	A_24_P340866	1.00	KIAA0114	1.94	A_24_P641406	1.42	MAZ	3.61	HNRNPM	3.70
FSCN1	2.99	A_24_P340886	-1.24	KIAA0513	1.92	A_24_P646543	-1.39	MAZ	3.06	HNRNPUL1	2.39
FSCN1	2.82	A_24_P340891	-1.07	KIAA1199	2.10	A_24_P651129	1.19	MCF2L	2.10	HNRNPUL1	2.04
FST	2.26	A_24_P340916	1.05	KIAA1370	2.06	A_24_P66908	-1.05	MCRS1	1.69	HOXA3	1.93
FTL	1.86	A_24_P340966	1.07	KIAA1683	4.06	A_24_P67063	1.15	MED6	1.53	HRASLS5	2.59
FTL	1.78	A_24_P341058	1.02	KIDINS220	2.11	A_24_P67268	1.38	MFGE8	2.60	HRK	2.30
FUNDC2	1.61	A_24_P341176	1.30	KIF13A	1.61	A_24_P67432	1.21	MFGE8	1.77	HSP90AB1	1.71
FUT4	1.72	A_24_P341376	1.04	KIF9	1.57	A_24_P67748	-1.47	MGC16384	1.52	HSP90AB1	1.71
FXC1	2.68	A_24_P341426	1.10	KITLG	2.14	A_24_P682550	-1.44	MGP	2.54	HSPA1A	1.83
FZD1	1.65	A_24_P341489	1.08	KLF2	1.56	A_24_P682601	-1.33	MGST1	2.08	HSPA8	3.12
FZD5	1.96	A_24_P341593	-1.13	KLF5	3.36	A_24_P724106	1.43	MID1IP1	1.80	HSPB1	1.54
G6PD	2.31	A_24_P341616	-1.05	KLHL15	2.02	A_24_P732439	-1.09	MINK1	2.35	HSPG2	1.93
GABARAP	1.92	A_24_P349489	1.25	KLHL15	1.99	A_24_P7330	-1.15	MIR17HG	1.61	HYOU1	1.97
GABARAPL1	1.94	A_24_P349547	1.07	KRT18	2.05	A_24_P733083	-1.42	MKI67IP	1.75	ICOSLG	2.60
GABARAPL1	1.74	A_24_P349596	-1.02	KRT18	1.99	A_24_P7380	1.39	MKNK1	1.69	ID2	2.35
GABPA	1.61	A_24_P349606	1.09	KRT18	1.92	A_24_P7470	1.16	MKRN1	1.82	IER5	3.09
GABPB1	1.82	A_24_P349636	-1.05	KRT80	6.40	A_24_P75408	1.13	MLF2	1.50	IFITM5	2.68
GABPB2	1.59	A_24_P349648	1.44	LACTB2	1.82	A_24_P75469	1.25	MLKL	1.59	IGFBP4	1.94
GATA2	2.53	A_24_P349869	1.22	LAMA4	1.66	A_24_P755169	1.24	MLKL	1.54	IGHG1	2.18
GATA2	1.93	A_24_P349896	1.10	LAMP2	2.20	A_24_P75708	1.21	MME	2.99	IGL@	3.07
GATC	1.65	A_24_P350008	-1.18	LARP1B	1.58	A_24_P75994	1.16	MME	2.19	IKBKG	1.51
GBP2	1.68	A_24_P350060	1.15	LAT	1.87	A_24_P76008	1.32	MMRN2	1.58	IL27	1.92
GCHFR	3.08	A_24_P350126	1.13	LBH	2.78	A_24_P761490	-1.36	MOBKL2A	1.50	ILDR1	3.89
GD136470	1.87	A_24_P350136	1.37	LEPR	4.05	A_24_P761818	1.21	MOV10	1.61	IMPDH1	2.76
GDF11	1.85	A_24_P350307	-1.04	LEPROT	2.02	A_24_P76210	1.14	MPZL2	2.35	IMPDH1	1.84
GIMAP8	2.39	A_24_P358131	1.12	LEPROTL1	1.66	A_24_P764595	1.36	MRAS	2.02	INE1	3.99
GINS4	2.01	A_24_P358205	-1.15	LHPP	1.58	A_24_P777185	-1.04	MRPL50	1.65	INTS5	1.55
GLCCI1	1.51	A_24_P358279	-1.08	LIMA1	1.79	A_24_P780609	1.24	MSI2	1.67	IPO13	1.86
GLIPR1	2.70	A_24_P358305	1.30	LIMS2	2.12	A_24_P783679	-1.33	MSX1	1.69	IQSEC2	2.69
GLIPR1	2.23	A_24_P358406	1.14	LIMS3	2.21	A_24_P796274	-1.13	MTMR9	1.67	IRAK1	1.70
GLRX	1.54	A_24_P358578	1.08	LIMS3-LOC440895	2.68	A_24_P799580	1.08	MX1	3.08	IRS2	1.56
GLS	1.86	A_24_P366165	-1.16	LIN7B	1.81	A_24_P814246	1.27	MX2	6.18	ISYNA1	2.00
GLS2	2.88	A_24_P366445	1.24	LMBRD1	1.76	A_24_P827738	1.43	MX2	4.59	ITGA3	1.66
GMEB1	1.60	A_24_P366457	-1.12	LMCD1	1.94	A_24_P834110	1.03	MYADM	2.05	ITGA5	3.09
GMFG	1.82	A_24_P366546	-1.20	LNX2	2.39	A_24_P83808	1.12	MYCT1	1.78	KCNK15	2.27
GNAS	2.76	A_24_P367063	-1.06	LOC100049716	1.56	A_24_P84048	1.46	MYD88	3.59	KCNK7	2.34
GNB1L	1.61	A_24_P367069	1.05	LOC100128737	1.91	A_24_P840868	-1.04	MYL12A	1.97	KCNMB1	2.41
GNG11	1.74	A_24_P367100	1.37	LOC100128822	2.83	A_24_P84112	-1.07	MYL9	2.02	KCTD2	1.60
GNG4	2.76	A_24_P367139	-1.34	LOC100130890	2.16	A_24_P852099	-1.19	MYO1C	2.52	KHSRP	3.22
GNL1	1.66	A_24_P367191	-1.08	LOC100130938	2.06	A_24_P853366	1.24	MYO1E	2.32	KIAA0406	2.09
GNL3L	2.51	A_24_P367199	-1.12	LOC100131170	1.83	A_24_P859431	1.01	MYO5B	2.15	KIAA0562	1.98
GOLSYN	1.56	A_24_P367259	-1.38	LOC100287126	1.94	A_24_P881608	1.50	MYOF	1.54	KIAA0652	1.79
GPC1	2.02	A_24_P367326	1.04	LOC100287566	2.35	A_24_P884915	1.17	NAB2	3.14	KIAA0664	2.75
GPCPD1	2.79	A_24_P367360	1.01	LOC145783	2.09	A_24_P912871	1.07	NAB2	2.07	KIAA0664	2.17
GPCPD1	1.80	A_24_P367397	1.31	LOC151009	1.64	A_24_P912985	-1.01	NANOS1	1.90	KIF1C	2.44
GPD1L	1.55	A_24_P370484	1.01	LOC153546	2.87	A_24_P913961	1.14	NAP1L5	1.94	KIF4A	1.54
GPIHBP1	6.91	A_24_P375076	1.10	LOC338799	2.91	A_24_P916228	-1.04	NAPA	3.05	KIFC3	1.82
GPR108	1.54	A_24_P375132	-1.35	LOC344595	3.08	A_24_P916853	1.17	NAT1	1.79	KISS1R	2.24
GPR137B	1.89	A_24_P375340	1.25	LOC346887	2.40	A_24_P917457	1.16	NAT15	1.64	KLC2	2.72
GPR172B	1.81	A_24_P375360	1.06	LOC389033	1.97	A_24_P918875	1.10	ND4	3.17	KLHDC3	1.67
GPR56	2.16	A_24_P375405	-1.18	LOC400027	1.73	A_24_P926993	-1.27	ND5	2.05	KLHDC3	1.64
GPR56	2.01	A_24_P375435	1.08	LOC400236	2.37	A_24_P928604	-1.08	NDRG4	2.47	KLHL18	1.79
GPR81	2.50	A_24_P375599	-1.21	LOC401233	2.27	A_24_P929650	1.19	NDST1	1.52	KLK3	3.98
GPRC5A	2.51	A_24_P375683	1.05	LOC401397	1.79	A_24_P93111	1.42	NEAT1	1.92	KLK9	2.50
GPRC5A	1.74	A_24_P375932	-1.30	LOC401588	1.63	A_24_P93184	1.03	NEBL	1.66	KPNA3	1.65
GPX3	2.55	A_24_P375962	1.15	LOC440944	2.37	A_24_P93425	-1.50	NELF	1.99	KRT3	2.36
GPX4	1.95	A_24_P383330	1.08	LOC442249	2.15	A_32_P10100	1.24	NFX1	2.26	KRT81	3.07
GRAP	1.98	A_24_P383660	1.09	LOC541471	1.58	A_32_P105893	1.02	NFYA	3.01	KRTAP1-3	2.21
GRASP	1.99	A_24_P383680	1.09	LOC644538	2.60	A_32_P108592	-1.08	NFYB	2.26	KRTAP2-4	2.59
GRHL3	1.94	A_24_P383751	1.00	LOC644613	1.64	A_32_P113533	1.36	NHLRC2	1.85	KRTAP2-4	2.12
GSK3B	1.94	A_24_P383834	-1.31	LOC728705	2.44	A_32_P115043	1.14	NID2	2.86	KRTAP5-8	2.14
GSK3B	1.91	A_24_P383940	-1.31	LOC728875	2.45	A_32_P124521	-1.21	NLRC5	2.27	KRTAP5-9	2.46
GSK3B	1.89	A_24_P384210	-1.35	LOC729683	1.59	A_32_P125549	-1.08	NLRC5	2.06	L3MBTL2	2.66
GSK3B	1.86	A_24_P384239	1.18	LOC729887	1.75	A_32_P127454	-1.26	NLRC5	1.63	LARP1	2.86
GSK3B	1.86	A_24_P384369	1.17	LOC730091	2.06	A_32_P128399	-1.09	NOB1	1.58	LBH	2.05
GSK3B	1.84	A_24_P384411	-1.49	LOC730101	1.67	A_32_P136427	-1.48	NPC2	1.80	LCE1A	2.57
GSK3B	1.83	A_24_P384539	1.02	LOC730102	1.78	A_32_P140501	1.15	NR1H2	1.97	LCE1C	2.79
GSK3B	1.80	A_24_P392082	-1.11	LOC84989	1.54	A_32_P144629	-1.20	NR2F2	2.11	LCE1D	4.57
GSK3B	1.77	A_24_P392195	-1.19	LOX	2.29	A_32_P145159	1.45	NR4A1	1.60	LCE2C	3.09
GSK3B	1.77	A_24_P392271	-1.06	LOXL3	1.88	A_32_P14737	-1.48	NRG1	1.73	LCE2D	1.98
GSTM3	2.18	A_24_P392312	1.25	LPCAT2	2.97	A_32_P148407	-1.45	NRGN	1.63	LCE3E	2.72
GSTM3	2.00	A_24_P392661	-1.19	LPHN1	2.44	A_32_P149735	-1.36	NSUN4	1.53	LDLR	1.88
GTF2I	1.74	A_24_P392742	-1.01	LRP4	1.50	A_32_P156549	1.02	NT5DC2	1.55	LDOC1	1.98
GTF2IRD2	1.70	A_24_P401013	1.24	LRRC32	3.07	A_32_P168431	1.10	NT5DC3	1.57	LENG8	4.36
GTF2IRD2	1.69	A_24_P401100	-1.01	LRRC56	2.48	A_32_P168727	1.04	NT5E	1.79	LGALS3BP	2.48
GTF3C2	1.76	A_24_P401150	1.19	LTB	8.09	A_32_P169142	-1.17	NUP160	1.63	LIME1	1.66
GTPBP4	1.77	A_24_P401221	1.05	LTBP2	1.70	A_32_P169316	1.12	OAS1	3.73	LIMK2	1.51
H1F0	1.63	A_24_P401392	-1.02	LTBP2	1.62	A_32_P169383	-1.46	OAS2	8.97	LMF2	1.80
H1FX	2.51	A_24_P401601	1.36	LY6K	1.50	A_32_P182135	1.16	OAS2	7.47	LOC100128364	3.32
HABP4	1.85	A_24_P401670	-1.33	LY96	2.99	A_32_P18493	1.21	OAS3	3.51	LOC100128942	2.14
HADH	2.19	A_24_P40795	-1.01	LYL1	2.50	A_32_P190036	1.19	OAS3	3.48	LOC100128977	4.13
HADH	1.97	A_24_P409402	-1.32	LYNX1	1.55	A_32_P19460	-1.12	OASL	4.02	LOC100129113	2.08
HBEGF	2.38	A_24_P409420	1.11	LYPD1	2.22	A_32_P19466	1.29	OBFC2A	2.28	LOC100129122	2.02
HBEGF	2.18	A_24_P409471	-1.01	LYRM2	2.05	A_32_P196411	1.00	ODC1	1.51	LOC100130331	2.87
HCFC1R1	2.23	A_24_P409521	-1.09	MAGEH1	1.64	A_32_P200429	-1.18	OSMR	2.06	LOC100131582	2.68
hCG_1990547	1.85	A_24_P409661	-1.04	MALL	2.40	A_32_P202778	-1.09	OTUD4	1.81	LOC100132594	2.00
hCG_2008140	2.13	A_24_P409681	-1.01	MANBA	1.87	A_32_P209163	1.05	OTUD5	2.66	LOC100190986	2.61
hCG_2008140	2.13	A_24_P409697	-1.15	MAOA	2.04	A_32_P212373	1.11	OXA1L	1.51	LOC100190986	2.55
HDAC5	2.37	A_24_P409750	1.28	MAP6D1	1.68	A_32_P220567	1.50	OXR1	2.66	LOC100287521	3.04
HDAC5	1.76	A_24_P409816	1.21	MAPK13	2.17	A_32_P222030	1.19	PAK2	1.53	LOC100287848	2.68
HECTD2	1.92	A_24_P409824	-1.48	MAPK13	1.93	A_32_P32923	1.05	PALMD	1.73	LOC100288941	2.11
HELLS	1.65	A_24_P409891	-1.12	MAT2A	2.56	A_32_P35031	-1.21	PANK3	1.75	LOC100292388	1.55
HES6	1.84	A_24_P410070	1.11	MAT2A	2.42	A_32_P36075	-1.23	PANX1	1.81	LOC100292427	3.12
HIP1R	1.89	A_24_P410246	1.25	MDFI	1.92	A_32_P42213	1.03	PAQR3	2.02	LOC148709	2.06
HIP1R	1.63	A_24_P41149	-1.48	MEF2C	1.68	A_32_P42666	1.22	PAQR4	2.39	LOC283711	3.10
HIPK3	1.59	A_24_P41160	1.04	MEG3	1.88	A_32_P4608	-1.13	PARP12	2.24	LOC284542	4.10
HIST1H1C	4.20	A_24_P41250	1.00	MEGF6	1.60	A_32_P46700	-1.25	PARP6	1.53	LOC284542	3.22
HIST1H1E	2.39	A_24_P41339	-1.05	MEGF9	2.03	A_32_P57002	-1.13	PCBP2	1.77	LOC340947	2.09
HIST1H2AD	4.31	A_24_P41483	1.11	METRNL	1.85	A_32_P58464	-1.25	PCDH1	2.49	LOC344967	1.91
HIST1H2AE	2.60	A_24_P41530	1.21	METTL7A	3.89	A_32_P6274	-1.31	PCF11	2.87	LOC391334	2.17
HIST1H2AJ	1.99	A_24_P41551	-1.15	MFAP2	1.95	A_32_P6442	1.06	PCGF1	1.67	LOC402360	2.33
HIST1H2BD	3.22	A_24_P41593	1.00	MFSD11	1.59	A_32_P69653	1.06	PCGF5	2.85	LOC440300	3.43
HIST1H2BE	2.95	A_24_P417220	1.03	MGC24103	1.83	A_32_P74901	-1.23	PCGF5	1.98	LOC440461	4.48
HIST1H2BE	2.11	A_24_P417606	1.00	MGEA5	1.58	A_32_P75501	-1.19	PCYT1A	1.67	LOC440895	1.94
HIST1H2BF	2.13	A_24_P41781	-1.13	MGP	2.88	A_32_P76112	1.07	PDE2A	1.54	LOC441245	3.52
HIST1H2BI	3.95	A_24_P417996	1.23	MGST1	1.88	A_32_P82179	1.03	PDE4C	1.62	LOC442517	2.03
HIST1H2BK	5.79	A_24_P418019	-1.08	MGST2	2.75	A_32_P83795	1.11	PDGFB	2.56	LOC541472	3.09
HIST1H2BL	2.54	A_24_P418028	-1.01	MIR17HG	2.32	A_32_P84119	-1.09	PDLIM5	2.04	LOC595101	3.99
HIST1H2BM	3.87	A_24_P418189	-1.26	MKRN1	2.07	A_32_P86009	-1.04	PDLIM7	2.83	LOC642031	2.98
HIST1H2BN	2.66	A_24_P418590	-1.15	MLPH	1.91	A_32_P86494	1.11	PDS5A	3.09	LOC645955	2.75
HIST1H3D	2.45	A_24_P418687	1.13	MMAB	1.82	A_32_P885123	1.36	PDXP	1.58	LOC646048	3.50
HIST1H3H	1.76	A_24_P418712	-1.39	MMP15	1.69	A_32_P90987	-1.08	PECAM1	2.79	LOC646960	2.93
HIST1H4F	1.84	A_24_P41979	-1.02	MMRN2	2.06	A_32_P91156	-1.05	PFN1	1.59	LOC649294	2.47
HIST1H4H	1.89	A_24_P42014	-1.12	MMRN2	2.02	A_32_P918263	1.25	PGF	2.92	LOC649395	2.81
HIST1H4J	1.79	A_24_P42071	1.28	MPP1	1.66	A2LD1	-1.22	PHACTR2	1.68	LOC729991	2.36
HIST1H4K	2.11	A_24_P451992	1.11	MPZL2	3.63	A4GALT	1.30	PHLDB1	2.31	LOC729991-MEF2B	1.92
HIST2H2AA4	4.51	A_24_P452175	-1.06	MRAS	2.59	AA292106	-1.32	PIK3R1	2.60	LOC90499	4.47
HIST2H2AB	2.33	A_24_P464489	1.04	MRPL33	1.96	AA601902	-1.37	PIP5K1C	2.28	LOC92249	3.02
HIST2H2BE	5.87	A_24_P470782	-1.13	MRPL33	1.73	AA807805	-1.15	PITPNM1	3.65	LOC92659	2.35
HIST2H2BE	2.34	A_24_P471121	1.14	MSI2	1.97	AA837799	1.03	PKM2	2.72	LPPR2	2.30
HIST2H4B	2.02	A_24_P471242	1.09	MSI2	1.72	AAAS	-1.07	PKM2	2.46	LRP10	2.58
HIST3H2BB	2.44	A_24_P474188	1.29	MT1F	2.37	AACS	1.05	PKN1	1.68	LRP10	2.47
HIVEP2	1.98	A_24_P477048	1.29	MUC1	2.08	AAGAB	-1.03	PKNOX1	1.60	LRP3	2.46
HIVEP3	5.21	A_24_P477475	-1.04	MYADM	1.63	AAMP	1.10	PLD3	1.88	LRRC37B2	1.53
HIVEP3	1.82	A_24_P480464	1.05	MYCBPAP	2.17	AARS	1.49	PLLP	2.07	LRRC41	1.64
HMOX2	1.90	A_24_P480722	1.04	MYCT1	2.16	AARS2	-1.36	PLSCR1	4.78	LRSAM1	2.07
HPCA	2.00	A_24_P486503	1.12	MYO19	1.50	AARSD1	1.17	PLXNB1	1.99	LTB4R	2.76
HPCAL1	2.61	A_24_P487766	-1.04	MYO5B	4.78	AASDH	-1.35	PML	1.95	LTBP2	1.70
HPDL	3.67	A_24_P489399	1.08	NAB1	1.79	AASDHPPT	-1.18	PML	1.71	LTBP4	3.20
HPS1	1.97	A_24_P489639	1.28	NAB2	2.00	AASDHPPT	-1.47	PML	1.62	LYNX1	2.64
HRH1	2.41	A_24_P493116	-1.08	NAB2	1.62	AASDHPPT	-1.49	PNKD	2.75	LYNX1	1.65
HRH1	2.19	A_24_P49800	1.45	NANOS1	2.31	AASS	1.09	PNPT1	2.09	LZTR1	1.66
HSBP1	1.90	A_24_P50139	1.12	NAP1L5	2.14	AATF	1.06	PNPT1	1.67	M15530	3.01
HSD11B1L	1.77	A_24_P50157	-1.02	NCRNA00081	1.78	AATF	1.05	POLQ	1.67	MAF1	2.85
HSD17B14	2.47	A_24_P50281	1.48	NCRNA00085	2.15	ABCA3	-1.12	POLR2K	2.09	MAP1S	1.86
HSPA14	1.80	A_24_P50472	-1.21	NCRNA00085	2.12	ABCA5	-1.23	POLR2K	1.87	MAP3K11	1.99
HSPA2	2.38	A_24_P50489	-1.36	NCRNA00152	1.52	ABCA5	-1.25	POTEKP	2.06	MAP4	2.62
HTRA1	2.07	A_24_P50509	1.37	NCRNA00183	2.16	ABCB1	1.19	PPAP2B	1.50	MAPK3	3.13
HTRA3	1.85	A_24_P505255	1.23	NEAT1	2.23	ABCB1	1.18	PPIA	1.59	MAPK3	3.05
HYI	1.91	A_24_P50554	-1.10	NEIL1	1.56	ABCB1	1.17	PPIC	1.69	MAPK3	2.99
HYI	1.66	A_24_P50567	-1.26	NEK6	1.78	ABCB1	1.16	PPME1	2.29	MAPK3	2.77
ID1	1.79	A_24_P505981	-1.19	NEU1	1.95	ABCB1	1.15	PPP1R13B	1.56	MAPK3	2.68
ID2	4.01	A_24_P50639	1.36	NEXN	1.69	ABCB1	1.13	PPP1R3B	1.93	MAPK3	2.66
ID2	3.00	A_24_P521544	1.29	NFX1	2.13	ABCB1	1.12	PPP2R1A	1.84	MAPK3	2.65
ID3	1.66	A_24_P530977	1.13	NFYA	2.07	ABCB1	1.11	PPP5C	2.48	MAPK3	2.63
IDH2	1.72	A_24_P534290	1.26	NFYB	1.97	ABCB1	1.09	PRDM2	1.99	MAPK3	2.56
IER5L	4.22	A_24_P539275	1.44	NGFRAP1	1.96	ABCB6	1.37	PRDXDD1P	1.67	MAPK3	2.48
IFFO2	3.34	A_24_P541483	1.20	NHLRC3	1.72	ABCB7	-1.18	PRKCH	1.96	MAPKAPK2	2.68
IFIT2	2.36	A_24_P547010	-1.04	NICN1	1.79	ABCC1	-1.25	PRPF39	2.44	MAVS	3.25
IGF2	4.46	A_24_P549518	1.13	NID2	4.47	ABCC10	1.32	PRPS2	2.94	MAZ	5.80
IGF2BP1	1.91	A_24_P552987	-1.02	NLRC3	1.62	ABCC3	1.30	PRR3	2.35	MAZ	3.60
IL11RA	1.51	A_24_P562242	-1.05	NLRX1	1.66	ABCD3	-1.26	PRSS23	2.01	MBD3	3.06
IL17D	2.85	A_24_P565908	1.00	NMT2	1.55	ABCD4	-1.41	PSMA2	1.63	MCAT	2.10
IL1A	2.32	A_24_P568645	1.30	NMU	2.10	ABCF1	-1.01	PSME3	2.57	MCOLN1	1.87
IL1A	2.17	A_24_P571824	1.11	NOTCH4	1.86	ABCF2	1.20	PTGER4	1.99	MCRS1	2.13
IL1A	2.13	A_24_P572229	1.36	NOXA1	2.37	ABCF3	1.19	PTP4A1	3.84	MED12	2.20
IL1A	2.02	A_24_P575336	-1.13	NPC2	2.51	ABCG1	-1.18	PTPLA	1.72	MED16	1.61
IL1A	2.01	A_24_P578445	1.17	NR2F2	2.31	ABCG2	-1.11	PTPRE	2.04	MED21	1.67
IL1A	2.00	A_24_P584463	1.10	NR4A1	2.11	ABHD10	1.46	PTPRM	2.19	MED24	1.75
IL1A	1.92	A_24_P58477	1.18	NRGN	2.64	ABHD11	1.15	PURB	2.10	MED25	2.39
IL1B	2.96	A_24_P58597	1.25	NTN4	2.18	ABHD11	1.06	PURB	1.66	MEF2D	2.55
IL1B	2.74	A_24_P58607	-1.10	NUAK1	1.54	ABHD11	1.05	PVRL3	2.40	MEG3	2.50
IL1B	2.72	A_24_P58647	1.02	NUDT14	2.36	ABHD12	1.28	PYROXD1	2.93	MEGF8	1.83
IL1B	2.71	A_24_P587803	-1.01	NUDT7	1.90	ABHD12	1.07	PYROXD1	2.77	MEN1	1.61
IL1B	2.69	A_24_P587882	1.00	OBFC2A	1.98	ABHD13	-1.38	QARS	1.62	MEX3D	2.71
IL1B	2.65	A_24_P587938	1.18	OSBP2	1.61	ABHD15	-1.28	QKI	2.88	MFGE8	2.28
IL1B	2.64	A_24_P58899	1.21	OSR2	2.27	ABHD2	-1.13	RAB11FIP1	1.92	MGC13005	2.70
IL1B	2.63	A_24_P592591	-1.28	OXCT2	2.18	ABHD2	-1.37	RAB32	1.65	MGC13005	2.54
IL1B	2.63	A_24_P593733	1.00	OXR1	2.55	ABHD4	1.17	RAD51C	1.74	MGC45922	3.65
IL1B	2.59	A_24_P594094	1.17	PAF1	1.67	ABHD5	-1.14	RALGDS	1.75	MINK1	2.33
IL6	2.68	A_24_P594293	-1.16	PALMD	2.14	ABHD6	-1.28	RARRES3	1.54	MINK1	2.28
IL6	2.61	A_24_P600603	1.13	PAQR6	1.67	ABHD8	1.50	RASD1	2.71	MKI67	1.65
IL6	2.60	A_24_P600622	-1.02	PASK	1.96	ABI2	-1.10	RASL10A	3.03	MLEC	2.12
IL6	2.56	A_24_P603890	1.29	PC	2.04	ABI2	-1.48	RASSF2	2.43	MLL3	1.76
IL6	2.56	A_24_P606663	-1.17	PCF11	2.29	ABL1	-1.21	RBM12	1.62	MLL5	1.68
IL6	2.52	A_24_P607107	1.11	PCGF5	1.84	ABL1	-1.30	RBM23	2.03	MLLT1	2.19
IL6	2.50	A_24_P608790	-1.04	PCYOX1	1.99	ABL2	1.21	RBM23	1.89	MLLT1	1.59
IL6	2.47	A_24_P609932	1.15	PDE2A	2.56	ABL2	-1.14	RBPMS	1.54	MLST8	1.55
IL6	2.40	A_24_P612656	-1.14	PDE4C	2.02	ABLIM1	-1.36	RCBTB2	1.90	MLXIP	2.00
IL6	2.34	A_24_P617278	1.24	PDE4C	1.96	ABLIM3	1.37	RCOR3	1.63	MLXIP	1.90
IL6R	1.97	A_24_P622697	-1.05	PDE4DIP	2.12	ABLIM3	1.12	REC8	1.51	MLXIPL	2.76
IL6ST	1.54	A_24_P627678	1.00	PDGFB	2.55	ABR	-1.35	RG9MTD1	1.86	MMP9	1.91
IMPA2	2.56	A_24_P631993	1.13	PDK3	2.27	ABT1	-1.08	RG9MTD1	1.82	MOGS	2.13
ING5	1.73	A_24_P632160	-1.05	PDK4	1.88	ABTB1	1.33	RG9MTD1	1.76	MRGPRF	2.91
IPO5	1.65	A_24_P632230	1.18	PDLIM5	1.70	ABTB2	-1.06	RG9MTD2	2.21	MRPL4	1.55
IRF1	2.42	A_24_P633686	1.16	PDS5A	2.80	ACAA1	1.03	RGNEF	2.01	MRPS10	1.87
IRS2	2.58	A_24_P638453	1.34	PECAM1	3.07	ACAA1	-1.18	RGS2	3.29	MSN	1.51
ISYNA1	2.32	A_24_P641406	1.13	PGF	3.20	ACAA2	1.21	RGS20	2.36	MSTO1	2.13
ITGA11	2.48	A_24_P641673	-1.01	PGPEP1	1.82	ACAD8	1.35	RGS4	1.59	MT3	2.09
ITGA6	1.97	A_24_P646543	1.11	PHF17	2.16	ACAD9	-1.01	RHBDF1	1.58	MTA1	2.45
ITGA7	2.10	A_24_P651129	1.17	PHLDB1	2.04	ACADM	-1.44	RIMKLB	2.34	MTMR14	2.67
ITGB4	2.62	A_24_P66548	-1.34	PIAS2	1.68	ACADS	1.32	RNF213	1.81	MTRF1L	1.85
ITM2A	3.40	A_24_P66908	1.45	PKNOX1	1.93	ACADSB	-1.45	RNMT	1.81	MUC4	2.07
ITM2C	1.52	A_24_P67100	-1.44	PKNOX1	1.63	ACADVL	1.04	ROBO4	1.67	MYBL2	1.66
ITPKC	1.84	A_24_P67268	-1.03	PLEK2	1.61	ACAP2	-1.42	RP3-402G11,5	1.65	MYD88	2.80
ITPR1	2.13	A_24_P673209	1.06	PLEKHF2	1.77	ACAT1	-1.19	RPP25	1.66	MYH14	3.18
ITPRIPL2	2.39	A_24_P67408	1.26	PLEKHG2	1.92	ACAT2	1.12	RPS15A	1.57	MYH9	2.19
ITPRIPL2	1.61	A_24_P67432	1.20	PLLP	1.67	ACAT2	1.01	RPS27L	1.59	MYL9	2.36
IVNS1ABP	1.68	A_24_P67494	1.47	PLXNB1	2.28	ACBD3	-1.10	RRAD	1.56	MYO1C	2.62
JAG1	3.27	A_24_P67618	1.42	PNKD	1.78	ACBD5	-1.25	RRN3P1	2.47	MYO1C	2.59
JHDM1D	1.53	A_24_P67638	-1.23	POLR2L	2.22	ACBD6	-1.02	RSAD2	4.96	MYPOP	3.40
JUP	1.95	A_24_P67748	1.15	PPP1R16B	1.67	ACCN2	1.47	RTN2	1.57	NAB2	2.24
KANK1	1.99	A_24_P679796	1.23	PRDXDD1P	2.69	ACCS	1.39	RTP4	2.65	NAGPA	1.75
KANK1	1.88	A_24_P681563	-1.16	PRKAR2B	2.18	ACD	-1.05	RWDD1	1.59	NAPA	2.79
KAZALD1	1.82	A_24_P682550	1.17	PRKCZ	2.15	ACER3	-1.21	RYBP	2.08	NAT15	1.80
KCTD15	1.69	A_24_P682601	1.27	PROCA1	1.66	ACIN1	1.09	S1PR1	1.86	NCAPH2	1.53
KHK	1.73	A_24_P6850	-1.04	PROS1	2.06	ACN9	-1.02	S73202	1.53	NCDN	1.59
KIAA0114	3.33	A_24_P685729	-1.13	PROS1	1.93	ACO2	1.45	S75896	1.67	ND4	2.53
KIAA0652	1.59	A_24_P686014	1.09	PRPF39	2.47	ACO2	-1.10	SAMD4A	1.59	ND5	2.94
KIAA1683	1.98	A_24_P698376	-1.13	PRR15	1.75	ACOT1	-1.18	SAMD9	3.05	NDOR1	4.43
KIF13A	1.82	A_24_P711050	-1.03	PRRT2	1.70	ACOT11	1.30	SAMD9L	3.75	NDOR1	2.57
KIF1C	1.53	A_24_P713893	-1.05	PRTFDC1	1.57	ACOT2	1.14	SAR1B	1.67	NELF	1.92
KIF9	2.03	A_24_P714620	-1.50	PTGDS	1.80	ACOT2	-1.18	SC5DL	2.40	NEUROG3	2.22
KITLG	4.42	A_24_P714707	1.29	PTP4A1	1.85	ACOT7	-1.05	SCAMP4	1.80	NFATC2IP	2.31
KLF10	1.97	A_24_P714750	-1.36	PTPLA	1.60	ACOT8	1.23	SCARB1	1.70	NFIC	1.77
KLF2	1.77	A_24_P716162	1.34	PTPN18	1.64	ACOT9	1.45	SCD	1.53	NFX1	1.77
KLF4	3.19	A_24_P7181	1.04	PTPRM	1.85	ACOT9	1.08	SCHIP1	2.39	NKD2	5.93
KLF5	4.41	A_24_P724106	1.21	PURB	2.02	ACOX1	-1.33	SCML1	4.04	NKX1-2	2.88
KLF7	2.52	A_24_P725365	1.30	PYROXD1	2.30	ACOX1	-1.43	SDCCAG1	1.68	NKX2-5	2.29
KLHDC4	1.73	A_24_P730256	-1.04	PYROXD1	2.07	ACOX3	1.18	SEC31A	1.89	NLRC5	1.98
KLHDC5	1.82	A_24_P732439	1.18	RAB11FIP1	1.82	ACOX3	-1.15	SECISBP2	1.54	NLRC5	1.79
KLHL15	2.05	A_24_P7330	-1.06	RAB40B	1.56	ACP1	1.17	SECTM1	2.12	NOL6	2.86
KLHL15	1.85	A_24_P733083	-1.16	RAD51C	2.13	ACP2	1.27	SEMA3F	2.53	NOL6	1.68
KREMEN2	1.82	A_24_P734892	-1.26	RAE1	1.80	ACP2	1.19	SENP6	2.13	NOP2	1.50
KRT18	2.49	A_24_P736617	-1.47	RASD1	3.82	ACP6	-1.13	SEPN1	2.11	NPAS3	3.84
KRT18	2.41	A_24_P736638	-1.09	RASL10A	3.33	ACPL2	-1.20	SERPINB8	1.59	NR1H2	3.11
KRT18	2.36	A_24_P7380	-1.10	RBBP6	2.57	ACSF3	1.38	SFRS2B	2.34	NR1H2	1.84
KRT80	6.01	A_24_P739075	-1.01	RBM12	2.24	ACSF3	1.14	SFRS2B	2.15	NR2F6	1.83
LAMA4	1.74	A_24_P745670	1.06	RCBTB2	2.19	ACSL1	1.08	SFRS7	5.27	NRBP1	1.67
LAPTM4B	1.63	A_24_P7470	1.13	RCOR3	1.68	ACSL3	-1.11	SFRS7	2.63	NRSN2	2.14
LAPTM5	1.91	A_24_P752362	1.02	REEP6	1.87	ACSL4	-1.37	SGK1	3.52	NT5DC2	1.99
LAPTM5	1.54	A_24_P75308	1.18	RFX2	1.76	ACSS2	1.02	SGK223	2.80	NUCB1	2.24
LARP1B	2.09	A_24_P75399	-1.15	RGNEF	2.12	ACSS2	-1.01	SH2D2A	1.54	NUMA1	2.30
LARP1B	1.56	A_24_P75408	1.23	RGS2	3.79	ACTB	1.15	SH2D3C	1.52	NUP188	1.78
LAYN	3.76	A_24_P75469	-1.12	RGS4	1.80	ACTB	1.07	SH3BGRL	2.74	NXN	1.56
LBH	2.14	A_24_P755169	1.16	RGS4	1.51	ACTB	-1.09	SH3BGRL3	1.56	NYX	2.90
LDOC1L	1.71	A_24_P755505	-1.15	RGS9	1.70	ACTC1	-1.06	SH3BP4	1.83	OGDH	2.46
LEPR	3.30	A_24_P75700	1.39	RHOBTB2	1.56	ACTG1	1.10	SH3GL1	2.58	OGDH	1.92
LEPREL1	1.75	A_24_P75708	1.40	RIBC2	2.21	ACTG1	-1.10	SH3GLB2	1.87	OGFR	2.23
LHPP	1.55	A_24_P75718	1.29	RND3	1.93	ACTL6A	-1.07	SHB	1.62	OR10H2	2.45
LIF	2.48	A_24_P75840	1.21	RND3	1.87	ACTN1	-1.01	SHC1	1.91	OR2H1	3.43
LIMA1	1.58	A_24_P76008	1.15	RND3	1.84	ACTN1	-1.19	SHC1	1.60	OR4D2	3.35
LIMS2	1.57	A_24_P761457	1.10	RND3	1.82	ACTN4	1.27	SHC1	1.53	OTUB1	2.02
LIMS3	1.75	A_24_P761727	1.40	RND3	1.78	ACTN4	1.12	SHC1	1.53	OTUB1	1.61
LIMS3-LOC440895	1.71	A_24_P761818	-1.11	RND3	1.76	ACTR10	-1.13	SHISA5	1.74	OTUD4	1.74
LITAF	1.87	A_24_P76358	1.06	RND3	1.76	ACTR10	-1.15	SHKBP1	2.12	OTUD7A	1.63
LMCD1	1.71	A_24_P764595	-1.18	RND3	1.73	ACTR1A	1.11	SIPA1L1	1.72	P704P	2.21
LMNA	1.60	A_24_P771278	1.08	RND3	1.66	ACTR1A	-1.05	SKA2	1.61	PAK4	2.89
LNX2	1.56	A_24_P780319	1.06	RND3	1.65	ACTR1A	-1.19	SKIL	3.11	PAQR4	2.25
LOC100128737	1.70	A_24_P780609	-1.01	ROBO4	1.89	ACTR1B	1.18	SKP2	1.90	PARD6G	3.49
LOC100128822	2.24	A_24_P783679	-1.18	ROM1	1.74	ACTR3	-1.03	SLBP	2.23	PARP10	2.95
LOC100129034	1.52	A_24_P786912	1.05	RPL13	1.64	ACTR3B	1.27	SLC12A7	2.74	PARVB	1.51
LOC100130890	1.88	A_24_P789842	1.10	RPP25	1.96	ACTR5	-1.02	SLC15A3	1.66	PATZ1	2.34
LOC100130938	1.98	A_24_P792988	1.13	RPS6KA2	1.66	ACTR6	-1.14	SLC16A14	1.62	PCDH1	2.20
LOC100131170	1.88	A_24_P796274	-1.13	RRN3P1	2.39	ACTR8	-1.10	SLC17A5	2.43	PCDHB13	2.78
LOC100287126	2.10	A_24_P799580	1.37	RUNDC3B	1.83	ACTR8	-1.28	SLC22A4	1.58	PCGF1	1.93
LOC100287566	2.41	A_24_P803809	1.46	RYBP	1.55	ACVRL1	-1.03	SLC25A33	1.64	PCGF5	1.62
LOC145783	2.09	A_24_P814246	1.16	S100A2	1.64	ACYP2	1.07	SLC30A1	3.92	PCIF1	2.71
LOC151009	1.88	A_24_P827738	1.31	S73202	3.70	ACYP2	-1.09	SLC30A1	3.72	PCSK1N	3.63
LOC153546	2.71	A_24_P828054	-1.26	SAT2	1.86	ADA	-1.16	SLC38A5	1.64	PCSK7	1.89
LOC284454	2.32	A_24_P834110	1.27	SC5DL	2.40	ADAL	1.05	SLC44A1	2.05	PDAP1	4.30
LOC338620	1.54	A_24_P835388	-1.06	SC5DL	2.02	ADAL	-1.13	SLC4A2	3.22	PDE4C	2.53
LOC338799	1.97	A_24_P837234	-1.09	SCARNA15	1.75	ADAM15	1.27	SLC7A6	2.20	PDE4C	2.51
LOC340947	1.83	A_24_P83808	1.08	SCML1	2.36	ADAM17	-1.39	SLFN12	2.26	PDE4C	2.49
LOC344595	2.78	A_24_P84048	1.04	SDS	1.52	ADAM17	-1.48	SLPI	2.56	PDE4C	2.49
LOC346887	3.03	A_24_P840868	1.09	SEC14L1	1.97	ADAM23	1.34	SMAD6	9.25	PDE4C	2.49
LOC348926	1.73	A_24_P84112	-1.29	SEMA3B	2.11	ADAMTS13	1.25	SMAD7	3.68	PDE4C	2.38
LOC388796	1.53	A_24_P84508	1.14	SEMA3C	1.79	ADAMTSL1	-1.13	SMAD9	3.22	PDLIM7	2.55
LOC389033	1.74	A_24_P84558	-1.06	SEMA6C	1.69	ADARB1	-1.21	SMAD9	1.76	PDXDC2	1.62
LOC400027	2.72	A_24_P84608	1.29	SENP6	2.11	ADAT1	-1.19	SMARCB1	2.78	PDXDC2	1.58
LOC400027	2.17	A_24_P846755	-1.01	SERHL2	1.89	ADAT2	-1.19	SMPDL3B	1.72	PDXP	2.46
LOC400236	1.65	A_24_P84711	1.17	SERPINB8	2.35	ADAT2	-1.36	SMURF2	1.99	PEA15	2.43
LOC401233	2.17	A_24_P84808	-1.07	SERTAD1	2.00	ADCK2	1.39	SNAI2	1.77	PEAR1	2.92
LOC401588	2.10	A_24_P850172	1.13	SERTAD2	1.84	ADCK2	1.10	SNED1	2.05	PES1	1.73
LOC407835	1.56	A_24_P853004	1.34	SESN1	2.11	ADCK5	1.19	SNRPB2	1.82	PFKL	3.19
LOC440944	2.68	A_24_P853302	1.44	SFRS13A	1.74	ADCY3	-1.07	SOX7	2.39	PFKL	2.72
LOC440957	1.67	A_24_P853366	1.33	SFRS2B	1.94	ADCY6	-1.34	SP100	1.77	PFN1	1.81
LOC442249	2.68	A_24_P853410	-1.21	SFRS2B	1.77	ADCY9	1.18	SP110	2.39	PFN1	1.66
LOC541471	2.31	A_24_P856176	1.18	SFRS7	4.98	ADD1	-1.09	SP2	3.87	PGF	1.82
LOC644538	2.22	A_24_P859124	-1.08	SFRS7	2.57	ADD3	-1.19	SPARC	1.72	PHC2	2.88
LOC644613	1.63	A_24_P859431	1.32	SGK223	6.54	ADD3	-1.48	SPEN	1.57	PHF19	1.97
LOC645676	1.60	A_24_P862524	1.05	SH2D5	1.60	ADH5	1.33	SPEN	1.57	PHF19	1.78
LOC728705	2.06	A_24_P878366	1.01	SH3BGRL	2.19	ADH5	-1.30	SPHK1	1.60	PHLDB1	2.05
LOC728875	1.91	A_24_P878388	-1.31	SHE	2.81	ADH5	-1.35	SPSB1	1.86	PI4K2A	1.79
LOC729680	1.84	A_24_P881608	-1.03	SHISA3	1.74	ADI1	1.17	SPTAN1	1.86	PI4KAP2	2.71
LOC729887	1.80	A_24_P884915	1.20	SHPK	1.73	ADI1	-1.43	SRF	1.82	PI4KB	2.57
LOX	2.16	A_24_P894763	1.08	SKA2	2.31	ADIPOR1	-1.34	SRFBP1	2.68	PI4KB	1.74
LPCAT2	3.60	A_24_P896373	-1.08	SKIL	1.55	ADIPOR2	1.20	SRGAP1	2.68	PIAS1	1.78
LPHN1	1.98	A_24_P900721	1.02	SLC16A14	1.53	ADK	-1.25	SSH1	3.54	PIF1	1.58
LRRC32	3.88	A_24_P901084	-1.10	SLC16A6	2.18	ADNP	-1.18	SSPN	1.63	PIGS	2.34
LRRC56	2.04	A_24_P912871	-1.22	SLC16A6	1.81	ADNP2	-1.32	ST3GAL1	1.62	PIP5K1C	3.70
LRRFIP1	1.96	A_24_P912985	-1.21	SLC25A23	2.11	ADO	-1.07	ST3GAL1	1.53	PIP5K1C	1.65
LTB	20.70	A_24_P913961	-1.14	SLC25A4	1.55	ADORA2B	-1.08	STAB1	1.90	PITPNM1	3.73
LTB4R	1.51	A_24_P916228	-1.42	SLC2A8	1.60	ADPGK	-1.07	STARD4	2.67	PKM2	3.54
LTBP2	2.20	A_24_P916853	-1.14	SLC30A1	3.12	ADPRHL1	1.27	STAT1	4.01	PKM2	2.65
LTBP2	2.04	A_24_P918810	1.06	SLC30A1	2.49	ADRBK1	1.17	STBD1	2.46	PKN1	2.07
LTBP2	2.03	A_24_P918875	-1.40	SLC39A4	1.65	ADRM1	1.45	STEAP3	1.74	PKN2	2.02
LTBP2	1.87	A_24_P919168	-1.22	SLC44A1	2.80	ADRM1	1.25	STOM	3.61	PLA2G15	2.10
LTBP3	1.67	A_24_P920664	-1.05	SLC4A11	1.69	ADSL	1.07	SULF1	2.79	PLA2G6	2.20
LUZP1	1.52	A_24_P920715	1.03	SLC6A8	1.93	ADSS	-1.41	SULT1E1	3.54	PLCD3	2.28
LY6K	1.77	A_24_P922120	-1.12	SLFN12	1.75	ADSSL1	1.50	SUPT6H	3.13	PLD3	2.43
LY6K	1.59	A_24_P926993	1.33	SLPI	6.52	AEBP1	1.34	SVEP1	1.55	PLEKHA2	7.65
LY96	1.95	A_24_P92722	1.16	SMAD6	5.43	AES	-1.12	SYNC	1.61	PLEKHM2	2.03
LYN	1.76	A_24_P92823	1.41	SMAD9	3.73	AF009267	-1.04	SYT15	1.64	PLK1	2.82
LYNX1	1.96	A_24_P928250	-1.19	SMAD9	2.32	AF075027	-1.28	TACC1	2.38	PLOD1	1.68
LYPD1	2.02	A_24_P928604	1.23	SMARCD3	2.69	AF086139	-1.13	TACSTD2	2.36	PLXNB1	2.05
MAFK	1.98	A_24_P929650	1.42	SMOC1	1.51	AF087999	-1.32	TADA2A	2.14	PLXND1	3.74
MAGED1	1.85	A_24_P929974	-1.23	SMPDL3B	2.02	AF098968	1.24	TADA3	2.41	PMS2L2	1.72
MALL	2.68	A_24_P93111	-1.14	SMURF2	1.84	AF126109	-1.09	TAF9	1.72	PMS2L2	1.63
MAMLD1	2.28	A_24_P93184	1.16	SNAPC1	1.99	AF147412	1.04	TAGLN2	1.81	PNPLA6	1.56
MAOA	1.78	A_24_P93425	1.12	SNED1	2.31	AF161353	-1.40	TAX1BP3	1.56	POLE	2.33
MAP1LC3B	1.94	A_24_P93452	-1.35	SNRPN	2.22	AF277175	1.04	TBC1D2B	1.70	POLM	3.17
MAP1LC3B	1.55	A_24_P938006	1.09	SNURF	1.97	AF279782	1.32	TBL3	1.67	POLR2C	2.12
MAP2K3	3.81	A_24_P941540	-1.27	SNX13	1.71	AF289610	-1.23	TBX1	3.34	POLR2K	1.73
MAP2K3	2.51	A_32_P10100	1.13	SOX17	1.67	AF290475	-1.06	TBXAS1	1.60	POTEE	2.16
MAP3K14	2.13	A_32_P101860	-1.08	SOX18	2.01	AF318321	-1.09	TCF19	1.80	POTEF	2.29
MAP3K8	1.68	A_32_P105940	1.36	SPIN2B	1.65	AF321617	1.41	TCN2	2.17	POTEKP	1.81
MAP6D1	1.62	A_32_P108592	1.10	SPINT2	1.68	AF321617	-1.43	TDRD10	1.98	PP14571	2.45
MAPK13	2.36	A_32_P112546	-1.14	SPNS2	2.12	AF336795	1.28	TEAD1	1.66	PPM1F	1.85
MAPK13	1.62	A_32_P113533	1.43	SRF	2.12	AF339771	-1.13	TECR	1.53	PPME1	2.29
MAPKAPK3	1.93	A_32_P115043	-1.06	SRPX	2.03	AFAP1	1.17	TFPI	2.36	PPME1	2.23
MAT2A	2.64	A_32_P124521	-1.22	SSH1	2.27	AFAP1L1	-1.23	TFRC	2.00	PPP1R11	2.59
MAT2A	2.63	A_32_P128781	-1.18	ST3GAL1	2.01	AFG3L1	1.23	TFRC	1.93	PPP1R11	2.41
MBOAT7	1.99	A_32_P133926	-1.43	ST3GAL1	1.85	AFG3L1	1.18	TFRC	1.91	PPP2R1A	2.14
MCART1	2.02	A_32_P136427	1.22	ST3GAL6	1.74	AFG3L2	-1.47	TFRC	1.91	PPP5C	3.93
MCART3P	2.05	A_32_P140501	1.14	ST3GAL6	1.73	AFG3L2	-1.49	TGFB1	2.11	PRAM1	2.22
MCM4	1.85	A_32_P144629	-1.19	ST3GAL6	1.72	AFMID	-1.08	TGFB1	2.10	PRIC285	3.46
MCM5	1.71	A_32_P145159	1.29	ST3GAL6	1.68	AFTPH	1.02	TGFB1	2.06	PRICKLE3	1.71
MCM6	1.84	A_32_P145856	-1.24	ST7OT1	1.64	AFTPH	-1.03	TGFB1	2.05	PRKACA	1.93
MCM7	1.53	A_32_P148407	1.24	STAB1	2.36	AGA	1.04	TGFB1	2.03	PRKCSH	2.11
MDFI	1.69	A_32_P148636	1.22	STAG3	1.67	AGAP1	1.20	TGFB1	1.96	PRNP	2.16
MDM4	1.64	A_32_P149735	1.35	STAG3L2	1.77	AGAP3	1.05	TGFB1	1.92	PRPF8	1.93
MED13	1.97	A_32_P15169	-1.12	STARD4	2.30	AGAP7	-1.03	TGFB1	1.89	PRPF8	1.63
MEIS1	1.64	A_32_P156549	1.16	STAU2	2.01	AGAP7	-1.12	TGFB1	1.84	PRR24	1.79
METRNL	1.56	A_32_P157671	1.26	SULF1	2.26	AGAP7	-1.24	TGFB1	1.80	PRR3	1.99
METTL7A	3.66	A_32_P163472	1.20	SULT1E1	3.80	AGAP8	1.12	TGFB1I1	1.90	PRR7	1.68
MFAP2	1.97	A_32_P167577	1.31	SUMF1	1.69	AGBL5	1.49	TGM2	2.43	PRSS36	2.39
MFNG	1.80	A_32_P168431	-1.10	SVEP1	2.23	AGBL5	1.47	THADA	1.58	PSMC4	1.65
MFSD2A	2.11	A_32_P168727	-1.35	SYCE1L	2.30	AGBL5	-1.12	THAP6	1.74	PSME3	3.12
MGMT	1.53	A_32_P169142	1.16	SYNC	1.59	AGFG1	-1.17	THBD	2.09	PSME3	1.81
MGP	3.05	A_32_P169316	1.10	SYNM	2.04	AGGF1	-1.24	THC2538067	1.53	PSMF1	2.05
MGST2	2.30	A_32_P169383	-1.07	TACSTD2	2.66	AGK	-1.35	THC2549847	1.54	PSORS1C2	7.56
MIR17HG	5.80	A_32_P16989	1.00	TADA2A	2.25	AGMAT	-1.13	THC2560068	1.71	PTMS	2.05
MIR17HG	2.24	A_32_P172002	-1.16	TBCEL	1.71	AGPAT1	1.17	THC2569387	1.61	PTOV1	1.52
MKI67IP	2.00	A_32_P173122	1.04	TBX1	3.71	AGPAT3	1.27	THC2595309	2.92	PTPN23	1.73
MKKS	2.25	A_32_P173385	-1.06	TBXAS1	1.64	AGPAT3	1.00	THC2614203	2.85	PTPN9	1.82
MLF1	2.18	A_32_P179205	-1.20	TCEAL8	1.77	AGPAT3	-1.22	THC2631248	2.19	PTRF	2.07
MLPH	2.34	A_32_P179646	1.13	TCEB1	1.55	AGPAT5	-1.06	THC2633747	1.75	PVRL2	1.92
MME	1.90	A_32_P182135	1.00	TDRD10	2.15	AGPAT6	1.05	THC2650514	2.23	PVRL3	1.86
MMGT1	1.59	A_32_P18493	1.04	TFPI	2.91	AGPAT6	1.00	THC2651036	1.76	PXN	2.82
MMP9	1.60	A_32_P190036	1.01	TGM2	1.68	AGPHD1	-1.12	THC2659646	1.57	PYGB	2.49
MMP9	1.55	A_32_P194182	1.16	THAP6	2.07	AGPS	-1.16	THC2666547	1.77	QARS	2.06
MMRN2	2.45	A_32_P19466	-1.08	THAP8	1.97	AGTPBP1	-1.25	THC2671532	2.61	RAB1B	2.12
MMRN2	2.29	A_32_P196411	1.06	THC2474831	1.95	AGTRAP	1.36	THC2676284	1.51	RAB5B	1.52
MPND	1.51	A_32_P200429	1.12	THC2491622	1.85	AGXT2L2	-1.04	THC2676635	1.82	RAC2	2.22
MPZL2	5.04	A_32_P200820	-1.24	THC2499508	1.56	AHCTF1	-1.27	THC2701748	2.38	RALY	2.10
MRAS	1.54	A_32_P202621	-1.08	THC2502568	2.47	AHCTF1	-1.31	THC2742325	1.59	RANGAP1	1.70
MREG	2.55	A_32_P202778	-1.40	THC2505770	2.34	AHCY	1.01	THC2756939	1.73	RAPGEF1	3.35
MRPL33	2.03	A_32_P209163	-1.18	THC2524582	1.90	AHCY	-1.44	TIMP3	3.62	RAVER1	2.96
MRPL50	1.60	A_32_P214565	1.16	THC2533385	1.64	AHCYL1	-1.05	TIMP4	1.59	RBM23	2.19
MSI2	3.40	A_32_P218707	-1.09	THC2534222	1.87	AHCYL1	-1.09	TINAGL1	2.32	RBM23	2.07
MSI2	2.02	A_32_P220567	-1.07	THC2538067	1.90	AHCYL2	-1.37	TIPARP	2.37	RBMX	1.92
MSX1	1.95	A_32_P222030	1.08	THC2541678	2.64	AHI1	1.14	TLE1	3.64	RCOR2	2.32
MT1F	1.74	A_32_P22989	-1.47	THC2557016	2.45	AHNAK	1.12	TLE2	1.64	REEP4	1.55
MUC1	1.82	A_32_P25809	1.10	THC2575678	1.92	AHNAK	-1.07	TLE4	1.70	RELT	1.66
MXD1	2.21	A_32_P31992	1.00	THC2591905	2.21	AHNAK	-1.16	TLN1	3.09	RHBDL1	2.89
MXRA7	2.03	A_32_P32923	1.18	THC2608799	1.83	AHNAK2	-1.24	TLN1	2.00	RIC8A	1.68
MYADM	2.14	A_32_P34201	-1.11	THC2611974	2.19	AHNAK2	-1.24	TLR2	2.39	RIN3	1.52
MYL9	2.25	A_32_P35031	-1.06	THC2614203	3.00	AHR	-1.37	TLR2	2.39	RNF165	3.87
MYO19	1.69	A_32_P38228	-1.23	THC2616195	1.99	AHSA1	-1.15	TLR2	2.34	RNF167	2.66
MYO5B	8.77	A_32_P41594	1.01	THC2623129	1.66	AHSA2	-1.08	TLR2	2.31	RNF40	2.33
N4BP3	2.78	A_32_P42213	1.13	THC2631248	2.80	AI078143	1.39	TLR2	2.27	RP11-631M21,2	1.87
NAB1	2.26	A_32_P4608	-1.14	THC2633747	2.30	AI143116	1.11	TLR2	2.26	RP3-402G11,5	2.39
NAB2	3.43	A_32_P46351	-1.33	THC2633920	2.35	AI225215	-1.35	TLR2	2.19	RPL29P2	1.72
NAB2	3.10	A_32_P46700	1.20	THC2636529	2.93	AI435603	1.00	TLR2	2.19	RPL7L1	2.34
NANOS1	3.81	A_32_P49392	-1.08	THC2638839	1.66	AI523154	1.24	TLR2	2.14	RPS6KB2	2.48
NANOS3	1.88	A_32_P57002	-1.14	THC2650514	3.14	AI685431	1.04	TLR2	2.10	RRP7B	3.01
NCRNA00081	1.74	A_32_P58464	-1.01	THC2651395	2.30	AI698357	1.29	TLR3	2.30	RTN3	3.60
NCRNA00085	1.88	A_32_P6274	1.10	THC2651395	1.80	AIF1L	1.01	TM4SF18	2.99	S75896	2.25
NCRNA00085	1.61	A_32_P65371	1.12	THC2654608	1.70	AIF1L	1.00	TMCO6	2.19	SAPS1	2.63
NCRNA00152	2.07	A_32_P69653	1.49	THC2655610	2.05	AIFM1	-1.21	TMEM155	2.65	SBF1	2.01
NCRNA00183	2.47	A_32_P73413	-1.38	THC2660636	1.81	AIFM2	-1.06	TMEM164	1.60	SCAF1	2.34
ND3	1.95	A_32_P74901	1.04	THC2671532	2.66	AIG1	-1.04	TMEM167A	1.72	SCAF1	1.88
ND5	1.85	A_32_P75141	1.05	THC2676284	1.65	AIM1	1.23	TMEM185B	1.69	SCAMP4	1.74
NDRG1	2.43	A_32_P75501	1.08	THC2677796	1.51	AIM1L	1.22	TMEM45A	2.80	SCAND1	1.57
NDRG1	1.96	A_32_P76112	-1.16	THC2683231	2.51	AIMP1	-1.10	TMEM50B	1.71	SCARB1	2.46
NDST1	1.72	A_32_P79719	-1.02	THC2697511	2.39	AIMP2	-1.10	TMEM68	3.43	SCARB1	1.69
NEAT1	1.82	A_32_P82179	1.43	THC2701372	2.38	AIP	-1.04	TMTC1	2.05	SCRT2	1.86
NEBL	1.60	A_32_P83795	1.01	THC2726026	1.75	AIP	-1.10	TMTC1	1.62	SCYL1	2.53
NEDD4L	3.20	A_32_P86009	1.11	THC2728144	1.53	AJ293393	-1.23	TNFAIP8L3	2.68	SDK2	2.81
NEDD4L	3.09	A_32_P86494	1.03	THC2756581	1.98	AK000809	-1.06	TNFRSF21	1.73	SEC24C	1.94
NEDD4L	1.71	A_32_P885123	-1.05	THC2756939	2.14	AK000925	-1.12	TNFSF10	2.88	SEMA3F	2.36
NEDD4L	1.68	A_32_P8971	1.33	THC2767512	2.03	AK000954	1.05	TNFSF10	2.74	SEPN1	3.02
NEK6	1.58	A_32_P90987	1.20	TIGD3	1.60	AK001998	1.12	TNFSF10	2.72	SEPN1	2.23
NELF	2.04	A_32_P918263	1.35	TIMP4	2.41	AK002023	1.12	TNFSF10	2.70	SETD1A	1.91
NES	1.83	A_32_P99804	-1.14	TIPARP	2.19	AK021664	-1.07	TNFSF10	2.69	SETD5	2.03
NEURL3	2.30	AA155810	-1.11	TK2	1.85	AK021676	1.00	TNFSF10	2.69	SF3A1	1.50
NFATC1	5.71	AA292106	1.08	TLE2	2.72	AK021744	1.11	TNFSF10	2.67	SF3A2	2.57
NFKB1	2.12	AA334114	1.19	TLE4	1.90	AK022020	1.28	TNFSF10	2.61	SFTPC	2.57
NFKB1	2.00	AA436686	-1.08	TM4SF18	4.87	AK022183	1.17	TNFSF10	2.61	SGTA	2.18
NFKB1	1.97	AA442488	-1.03	TM7SF2	2.20	AK022223	1.27	TOM1	2.07	SH3BGRL3	1.52
NFKB1	1.93	AA451906	-1.18	TMC6	1.88	AK022339	-1.15	TOX	2.03	SH3GL1	2.56
NFKB1	1.91	AA455656	1.12	TMEM121	1.92	AK023018	-1.18	TP53I11	2.22	SH3GLB2	1.94
NFKB1	1.91	AA554330	1.20	TMEM136	1.54	AK023048	1.24	TP53I11	1.92	SHC1	1.86
NFKB1	1.87	AA554768	1.01	TMEM154	1.73	AK023077	1.26	TP53INP1	2.02	SHKBP1	2.61
NFKB1	1.85	AA593970	1.27	TMEM155	5.83	AK023412	1.05	TPD52L1	1.78	SIK1	2.08
NFKB1	1.78	AA601902	1.50	TMEM216	1.74	AK023542	-1.35	TPM1	2.17	SIPA1L1	1.72
NFKB1	1.76	AA779434	1.22	TMEM40	1.53	AK023572	1.06	TPM3	1.56	SIRT2	1.66
NFKBIZ	1.76	AA807805	1.02	TMEM45A	2.56	AK023660	-1.21	TPM4	1.66	SLAMF9	2.03
NFX1	1.64	AA837799	-1.31	TMEM59	1.85	AK023682	1.07	TPP1	3.97	SLC12A9	3.18
NFYA	2.13	AAAS	1.27	TMEM68	2.43	AK024898	-1.01	TPRG1L	1.54	SLC17A5	4.44
NFYA	1.52	AACS	1.14	TMEM98	1.80	AK025669	-1.02	TRAF4	1.78	SLC22A23	2.90
NFYB	1.68	AAGAB	1.01	TMEM99	1.73	AK025975	-1.09	TRAPPC1	2.10	SLC26A1	3.64
NHP2L1	1.74	AAMP	1.17	TMSB15B	1.73	AK026078	-1.23	TRIM21	1.64	SLC27A4	1.89
NID2	3.80	AARS2	-1.09	TMSL3	1.70	AK026225	1.18	TRIM26	1.84	SLC2A4RG	1.55
NKX3-1	3.37	AARSD1	1.20	TMTC1	2.20	AK026668	-1.08	TRIM47	2.50	SLC2A6	1.95
NMT2	1.75	AASDH	-1.10	TMTC1	2.18	AK026869	1.29	TRIM69	1.93	SLC34A3	2.86
NMU	2.60	AASDHPPT	-1.06	TMTC1	2.00	AK026896	-1.36	TRIO	1.94	SLC38A5	2.04
NOB1	1.71	AASDHPPT	-1.15	TNFRSF10C	1.69	AK027091	1.48	TRNP1	1.82	SLC38A7	1.60
NOXA1	1.69	AASDHPPT	-1.25	TNNT1	1.76	AK027209	-1.08	TSKU	1.60	SLC43A2	2.46
NPC2	2.72	AASS	-1.19	TNXB	1.54	AK027667	-1.33	TSPAN6	2.14	SLC4A2	4.07
NPPB	1.55	AATF	1.16	TOE1	1.62	AK054826	-1.12	TSPAN6	2.08	SLC5A2	2.91
NR1D1	1.67	AATF	1.16	TOX	2.94	AK054852	-1.24	TUFT1	3.48	SLC7A6	1.76
NR2F2	1.67	AATK	1.12	TP53I11	1.80	AK054879	1.42	TXNDC11	1.68	SLIT1	2.08
NR4A1	4.21	AB019564	-1.45	TP53I11	1.76	AK055960	1.24	TXNDC11	1.55	SMAD6	3.21
NRGN	3.71	ABCA1	-1.19	TP53INP1	3.20	AK056910	-1.40	TXNDC5	1.93	SMARCA4	3.18
NSUN4	1.73	ABCA3	1.22	TPCN1	1.50	AK057088	1.00	U25029	1.52	SMARCB1	3.62
NSUN4	1.61	ABCA5	-1.18	TPD52L1	2.74	AK057104	-1.25	UBA1	2.74	SMARCC2	3.43
NT5DC2	2.93	ABCA5	-1.22	TPK1	1.64	AK057652	1.11	UBA1	1.96	SMARCC2	1.74
NT5DC3	1.87	ABCA6	-1.05	TRAF4	1.66	AK057740	1.10	UBA7	1.92	SMCR5	3.43
NUAK2	1.98	ABCA7	-1.09	TRIAP1	2.12	AK057887	-1.10	UBE2L6	1.81	SMPD1	2.01
NUDT14	2.34	ABCB1	1.00	TRIM45	1.77	AK074141	1.05	UBE2W	2.32	SMPD4	2.14
NUDT5	1.54	ABCB1	-1.01	TRIM7	1.56	AK074144	-1.12	UBTF	2.01	SMYD5	1.65
NUDT8	1.94	ABCB1	-1.01	TRNAU1AP	1.72	AK090397	1.16	ULBP2	1.77	SNORA70	1.72
NUP98	2.20	ABCB1	-1.04	TRO	1.81	AK090477	-1.30	ULBP2	1.53	SNRNP70	1.54
OBFC2A	3.89	ABCB1	-1.06	TSPAN1	1.77	AK091337	1.19	UNC93B1	1.72	SNTA1	1.61
OBFC2B	1.53	ABCB1	-1.06	TSPAN6	2.46	AK091722	1.12	URM1	1.94	SORBS3	1.55
ODC1	2.71	ABCB1	-1.07	TSPAN6	1.84	AK092090	-1.45	USP18	5.04	SOX1	1.68
OGFRL1	1.76	ABCB1	-1.08	TTC12	1.73	AK092875	1.12	USP18	4.36	SOX17	2.16
OGT	1.58	ABCB1	-1.12	TTC3	2.15	AK094623	-1.37	USP41	4.56	SOX18	1.85
ORAOV1	1.86	ABCB1	-1.13	TTC32	1.94	AK095300	1.00	USP45	2.27	SOX3	2.21
OSMR	1.94	ABCB10	1.13	TTF1	1.61	AK095721	1.09	USP5	2.42	SP100	2.19
OSR2	3.62	ABCB6	-1.32	TUFT1	4.25	AK095791	-1.02	VAMP3	1.89	SP5	4.57
OTUD1	2.75	ABCB6	-1.32	TXNDC16	1.93	AK096154	1.11	VCL	2.44	SPATA2L	2.47
OXCT2	1.85	ABCB7	-1.06	TXNIP	2.15	AK096250	-1.33	VCL	1.83	SPINK7	2.66
OXR1	2.38	ABCC1	1.43	TYW3	1.64	AK096685	-1.10	VDR	1.65	SPNS1	1.86
P4HTM	1.72	ABCC10	1.24	UBE2E1	1.85	AK097877	1.06	VDR	1.59	SPPL2B	2.00
PALMD	1.97	ABCC3	-1.08	UBL3	1.54	AK098081	-1.23	VDR	1.57	SPRR1A	2.18
PANX1	2.12	ABCC5	-1.35	UFC1	1.91	AK098629	-1.02	VDR	1.57	SPRR2E	2.29
PANX1	2.12	ABCD3	1.24	ULBP2	1.62	AK1	1.16	VDR	1.54	SPRY1	2.41
PAQR4	1.87	ABCD3	1.18	ULBP2	1.52	AK123439	-1.42	VDR	1.51	SPSB4	2.74
PASK	1.81	ABCD4	-1.30	UNC5B	2.34	AK123446	-1.04	VGLL3	2.30	SPTAN1	2.14
PC	2.22	ABCE1	1.18	UQCRB	1.75	AK123627	-1.11	VPS39	1.98	SRGAP1	2.66
PCDH1	1.71	ABCF1	1.48	USP32	1.63	AK123679	1.02	VPS52	1.66	SRPR	3.04
PCF11	2.51	ABCF2	1.47	USP45	2.72	AK124137	1.39	VWF	1.54	SRRT	1.85
PCYOX1	2.09	ABCF2	1.38	VASN	1.59	AK124515	-1.34	VWF	1.53	SRRT	1.78
PDAP1	1.65	ABCF3	1.08	VDR	2.00	AK125437	-1.15	VWF	1.51	SSR3	3.91
PDE2A	3.91	ABCG1	1.14	VDR	1.99	AK127081	1.07	VWF	1.51	ST3GAL2	1.84
PDE4C	1.63	ABCG2	1.11	VDR	1.96	AK128396	1.19	VWF	1.51	STAG3L4	1.55
PDE4C	1.56	ABHD11	1.18	VDR	1.96	AK128814	1.13	VWF	1.50	STEAP3	1.50
PDE4DIP	1.62	ABHD11	1.07	VDR	1.93	AK129956	-1.22	WASF2	1.79	STIP1	2.33
PDGFA	2.27	ABHD11	1.06	VDR	1.93	AK129982	1.24	WDR1	2.27	STIP1	1.76
PDGFB	3.13	ABHD12	1.27	VDR	1.92	AK129982	1.03	WDYHV1	1.64	STK35	1.68
PDK3	2.22	ABHD13	1.08	VDR	1.85	AK129982	-1.32	WIBG	1.65	STMN3	1.69
PDLIM3	1.84	ABHD14A	-1.30	VDR	1.83	AK130486	-1.25	WWTR1	1.97	STRAP	1.60
PDLIM5	2.26	ABHD14B	-1.03	VDR	1.78	AK130930	1.33	XAF1	4.55	STRN4	1.92
PDS5A	2.81	ABHD15	-1.16	VGLL3	2.13	AK2	1.04	XAF1	3.59	SUPT6H	4.39
PECAM1	2.50	ABHD2	1.15	VWCE	1.82	AK2	1.03	XAF1	3.11	SYDE1	1.57
PELI1	1.75	ABHD2	1.11	VWF	2.53	AK2	-1.35	XPO6	1.58	SYN1	2.25
PFKFB3	2.60	ABHD3	-1.24	VWF	2.53	AK2	-1.47	YPEL3	1.55	SYNCRIP	1.71
PFKM	1.54	ABHD5	1.19	VWF	2.52	AK297551	-1.07	ZBTB2	2.04	SYNPO	4.18
PGAP1	1.69	ABHD6	-1.18	VWF	2.51	AK3L1	-1.14	ZBTB8A	2.82	SYVN1	2.31
PGF	2.33	ABHD8	-1.28	VWF	2.48	AK3L1	-1.40	ZBTB8A	2.40	TADA3	2.88
PGPEP1	1.59	ABI1	1.07	VWF	2.48	AK3L1	-1.44	ZBTB8A	1.62	TAF6L	2.28
PHF17	1.82	ABI1	1.01	VWF	2.47	AKAP1	-1.16	ZC3H3	1.56	TAGLN2	2.65
PHLDA2	2.25	ABI2	1.04	VWF	2.39	AKAP10	-1.24	ZC3HAV1	2.13	TAGLN2	1.68
PHLDB1	2.80	ABI2	-1.25	VWF	2.35	AKAP12	1.05	ZC3HAV1	1.98	TAOK2	2.01
PIAS2	2.01	ABI3	-1.09	VWF	2.19	AKAP13	-1.36	ZCCHC14	1.67	TAX1BP3	2.12
PIK3C2B	1.74	ABI3BP	-1.26	WIBG	2.02	AKAP7	-1.24	ZCCHC2	2.70	TBC1D20	1.57
PIK3R1	2.87	ABL1	1.01	WNK4	1.71	AKAP8	1.03	ZIK1	1.81	TBCD	1.97
PIM3	1.86	ABL2	1.27	WWTR1	1.80	AKAP8L	1.31	ZMYM5	2.43	TBKBP1	2.56
PINX1	1.53	ABL2	1.10	XPA	1.63	AKAP9	-1.24	ZMYM5	1.98	TBL3	2.60
PITPNM1	1.61	ABLIM1	-1.17	YPEL1	1.79	AKIRIN2	-1.34	ZNF10	2.74	tcag7,907	2.56
PKIA	1.54	ABLIM3	1.28	ZAK	1.60	AKR1A1	1.13	ZNF10	1.99	tcag7,907	2.41
PKNOX1	2.33	ABR	1.22	ZBED3	1.51	AKR1A1	1.02	ZNF134	1.99	tcag7,907	2.18
PKNOX1	1.86	ABTB1	-1.06	ZBTB2	1.53	AKR1B1	1.06	ZNF14	1.76	TCN2	1.91
PLAT	1.75	ABTB1	-1.14	ZBTB5	1.64	AKR7A2	-1.04	ZNF160	1.72	TCP1P3	2.74
PLAT	1.73	ABTB2	1.30	ZBTB8A	2.77	AKR7L	1.17	ZNF177	2.38	TEAD2	1.68
PLAT	1.63	ACAA1	1.11	ZBTB8A	2.60	AKT2	1.25	ZNF18	1.67	TESK1	2.29
PLAT	1.61	ACAA1	-1.07	ZBTB8A	2.49	AKT2	-1.14	ZNF226	1.78	TEX261	2.42
PLAT	1.59	ACAA2	-1.07	ZC3H8	1.61	AKTIP	-1.43	ZNF256	1.72	TFRC	2.34
PLAT	1.55	ACAD10	-1.02	ZDHHC20	1.60	AL050000	-1.05	ZNF268	1.63	TFRC	2.33
PLAT	1.55	ACAD8	-1.04	ZDHHC23	1.62	AL050131	1.01	ZNF28	2.57	TFRC	2.32
PLAT	1.54	ACAD8	-1.20	ZFAT	1.56	AL110163	-1.12	ZNF281	1.60	TFRC	2.31
PLAT	1.51	ACAD9	1.14	ZMYM5	2.87	AL110163	-1.16	ZNF304	1.75	TFRC	2.22
PLAU	4.83	ACAD9	1.08	ZMYM5	2.47	AL110181	-1.10	ZNF317	1.97	TFRC	2.22
PLAU	4.70	ACADM	-1.39	ZNF10	3.86	AL117599	-1.21	ZNF347	1.98	TFRC	2.14
PLAU	4.59	ACADS	-1.18	ZNF10	2.25	AL359650	1.32	ZNF35	1.85	TFRC	2.10
PLAU	4.59	ACADSB	-1.32	ZNF101	1.61	AL390214	-1.49	ZNF350	1.69	TFRC	2.08
PLAU	4.59	ACADVL	1.20	ZNF134	1.64	AL546498	-1.14	ZNF426	1.88	TFRC	1.86
PLAU	4.57	ACAP3	1.49	ZNF136	2.05	AL555100	-1.08	ZNF432	1.80	TGFB1	2.46
PLAU	4.55	ACAT1	1.13	ZNF14	2.07	AL571926	-1.31	ZNF433	1.97	TGFB1	2.39
PLAU	4.54	ACAT1	1.06	ZNF160	1.91	AL832909	1.13	ZNF44	2.59	TGFB1	2.37
PLAU	4.50	ACAT2	1.03	ZNF177	2.68	AL833455	-1.22	ZNF440	2.38	TGFB1	2.34
PLAU	4.50	ACAT2	1.02	ZNF18	1.95	ALAD	-1.22	ZNF467	1.59	TGFB1	2.33
PLCD3	2.04	ACBD3	-1.02	ZNF226	2.09	ALAS1	-1.03	ZNF469	1.50	TGFB1	2.32
PLEK2	1.58	ACBD3	-1.12	ZNF256	2.21	ALAS1	-1.03	ZNF502	1.71	TGFB1	2.32
PLEKHG2	2.27	ACBD5	-1.20	ZNF268	1.74	ALDH16A1	1.48	ZNF542	1.85	TGFB1	2.32
PLLP	1.80	ACBD6	1.05	ZNF271	1.72	ALDH16A1	1.35	ZNF544	1.53	TGFB1	2.30
PLXNB1	1.77	ACCN2	1.30	ZNF347	2.07	ALDH18A1	1.04	ZNF551	1.74	TGFB1	2.22
PLXND1	2.68	ACCS	-1.42	ZNF433	2.34	ALDH1A3	-1.46	ZNF561	1.59	TGFB1I1	2.09
PMAIP1	2.22	ACD	-1.07	ZNF44	2.86	ALDH1B1	1.05	ZNF564	1.85	TGFBR3	1.77
PMAIP1	2.18	ACER3	1.04	ZNF440	1.86	ALDH1B1	-1.28	ZNF565	1.83	TGM2	1.97
PMAIP1	2.13	ACER3	-1.02	ZNF469	1.62	ALDH2	1.00	ZNF57	1.99	THC2477828	1.56
PMAIP1	2.12	ACIN1	1.42	ZNF480	1.83	ALDH2	-1.15	ZNF572	2.24	THC2503530	4.66
PMAIP1	2.12	ACLY	1.22	ZNF502	3.11	ALDH3B1	1.34	ZNF580	1.89	THC2517210	1.88
PMAIP1	2.12	ACN9	-1.28	ZNF507	1.97	ALDH4A1	1.47	ZNF587	1.66	THC2523985	1.82
PMAIP1	2.11	ACO2	1.09	ZNF518A	1.90	ALDH4A1	1.39	ZNF595	2.07	THC2529614	3.76
PMAIP1	2.11	ACO2	1.08	ZNF544	1.59	ALDH6A1	1.04	ZNF613	1.64	THC2538856	1.93
PMAIP1	2.09	ACOT1	-1.18	ZNF565	1.92	ALDH7A1	1.11	ZNF670	3.79	THC2558776	2.32
PMAIP1	1.96	ACOT13	-1.06	ZNF57	1.91	ALDH7A1	-1.33	ZNF706	2.13	THC2595309	3.25
PMEPA1	2.76	ACOT2	1.00	ZNF572	3.01	ALDH9A1	1.10	ZNF77	2.27	THC2599177	2.76
PNKD	1.78	ACOT2	-1.17	ZNF575	1.64	ALDOA	-1.05	ZNF791	1.64	THC2615743	1.71
PNKD	1.65	ACOT7	1.12	ZNF577	1.63	ALDOAP2	1.45	ZNF813	2.24	THC2628099	2.72
PNP	1.73	ACOT8	1.00	ZNF626	1.84	ALG1	1.50	ZNF823	1.83	THC2631475	1.66
POLR2C	1.84	ACOT9	1.30	ZNF626	1.52	ALG1	1.14	ZNF827	2.35	THC2646356	1.60
POLR2L	2.50	ACOX1	1.06	ZNF671	1.91	ALG1	1.14	ZNF841	2.13	THC2649348	3.10
POLR2L	1.92	ACOX1	-1.06	ZNF709	1.85	ALG1	1.11	ZNF845	2.53	THC2657348	3.84
POLR2L	1.75	ACOX3	1.24	ZNF77	1.98	ALG10B	-1.19	ZNF845	1.63	THC2658813	3.76
PPAP2B	5.01	ACOX3	1.11	ZNF77	1.84	ALG11	-1.03	ZNF93	4.39	THC2668853	1.79
PPAP2C	1.91	ACP1	-1.07	ZNF783	1.84	ALG13	-1.07	ZNF93	3.16	THC2673526	2.50
PPP1R13B	1.66	ACP2	1.16	ZNF813	1.76	ALG14	1.12	ZNF93	3.00	THC2678411	4.48
PPP1R15A	1.65	ACP2	1.11	ZNF829	1.70	ALG1L	1.19	ZNF93	2.88	THC2679040	3.63
PPP1R3B	2.27	ACP6	1.03	ZNF841	2.08	ALG3	1.14	ZNFX1	4.17	THC2689192	4.14
PPRC1	1.54	ACPL2	-1.07	ZNF845	1.85	ALG5	-1.30	ZNFX1	2.05	THC2689579	2.53
PRDX1	1.70	ACSF3	1.18	ZNF93	3.35	ALG6	1.20	ZSWIM6	1.78	THC2690528	2.90
PRDX2	1.58	ACSF3	-1.02	ZNF93	3.13	ALG8	1.16	ZYX	4.01	THC2699786	4.46
PRDXDD1P	1.94	ACSL1	1.15	ZNF93	3.06	ALG9	1.18	40239	-1.21	THC2704973	2.43
PRKAR2B	2.42	ACSL3	1.00	ZNF93	3.03	ALG9	1.15	40239	-1.28	THC2714978	3.64
PRKCA	1.72	ACSL4	1.16	ZSCAN29	1.56	ALKBH1	-1.40	40241	-1.49	THC2717131	2.67
PRKCZ	2.95	ACSL5	1.28	ZSWIM6	1.68	ALKBH2	1.18	40242	1.13	THC2722749	2.89
PROS1	2.11	ACSS1	-1.27	ZZEF1	1.72	ALKBH4	1.23	40242	-1.05	THC2723346	4.25
PRPF39	2.52	ACSS2	1.30	40240	-1.06	ALKBH6	1.03	40243	1.11	THC2728011	3.20
PRR7	2.90	ACSS2	1.04	40241	1.00	ALKBH7	1.20	40246	-1.41	THC2740013	13.34
PRR7	2.69	ACTA2	1.01	40242	-1.10	ALMS1	-1.26	40427	-1.27	THC2752167	2.94
PRRT3	1.89	ACTG1	1.32	40242	-1.14	ALMS1	-1.31	40428	1.34	THEM5	2.56
PTGER4	2.07	ACTG1	1.18	40243	1.10	ALPK1	-1.30	40428	1.33	THY1	2.40
PTOV1	2.06	ACTL6A	1.12	40246	-1.09	ALS2	-1.29	40428	-1.31	TIAM1	2.25
PTOV1	1.84	ACTN1	1.01	40423	1.24	ALS2CL	1.25	40429	1.09	TINAGL1	2.48
PTP4A1	1.93	ACTR10	-1.10	40427	1.15	ALS2CR4	-1.26	40429	-1.11	TINAGL1	1.71
PTPLA	1.89	ACTR10	-1.11	40428	1.17	AMD1	1.01	40430	1.18	TLE1	2.79
PTPN18	1.56	ACTR1A	1.43	40428	1.00	AMD1	-1.03	40432	1.08	TLN1	4.43
PTPN4	1.54	ACTR1A	1.17	40428	-1.37	AMDHD2	1.01	40434	1.15	TLN1	2.58
PTPRM	1.75	ACTR1A	1.13	40429	-1.01	AMFR	-1.35	40434	-1.24	TMEM102	1.81
PTRF	1.64	ACTR1B	1.26	40431	-1.04	AMMECR1L	-1.43	A_23_P103951	1.43	TMEM102	1.57
PURB	2.08	ACTR2	-1.04	40432	-1.19	AMOTL2	-1.24	A_23_P105732	1.04	TMEM109	2.39
PURB	1.90	ACTR3	1.11	40434	1.15	AMPD2	1.38	A_23_P10987	1.22	TMEM115	1.66
PVR	1.73	ACTR3	-1.03	40434	-1.31	AMT	1.15	A_23_P117943	-1.31	TMEM164	1.81
PVR	1.56	ACTR3	-1.06	A_23_P103951	-1.12	AMY1C	-1.25	A_23_P118135	1.07	TMEM175	2.99
PVRL1	1.95	ACTR5	1.11	A_23_P106814	1.15	AMZ2	1.06	A_23_P122650	-1.06	TMEM214	3.87
PVT1	1.54	ACTR6	-1.12	A_23_P10987	1.31	ANAPC1	-1.17	A_23_P125109	1.18	TMEM38A	2.30
PYROXD1	2.24	ACTR8	1.10	A_23_P111766	1.26	ANAPC1	-1.25	A_23_P129405	1.08	TMEM44	1.69
PYROXD1	1.95	ACTR8	-1.14	A_23_P115902	1.20	ANAPC10	-1.27	A_23_P130187	1.16	TMEM86B	1.54
QARS	1.74	ACVR1	-1.45	A_23_P117943	-1.19	ANAPC11	-1.04	A_23_P137830	-1.21	TMX2	1.54
RAB11FIP1	1.77	ACVR1B	-1.08	A_23_P118135	1.19	ANAPC13	1.05	A_23_P14432	1.02	TNFAIP8L1	3.45
RAB32	1.99	ACVR2B	-1.10	A_23_P120644	-1.06	ANAPC4	1.02	A_23_P151376	1.44	TNIP1	2.10
RAB3B	1.69	ACVRL1	-1.02	A_23_P125109	-1.31	ANAPC5	1.14	A_23_P15233	-1.12	TNPO1	1.97
RAB3IP	1.58	ACY1	1.15	A_23_P129405	1.20	ANAPC5	-1.20	A_23_P165819	1.38	TNRC18	2.04
RAD51C	1.87	ACYP1	-1.46	A_23_P136961	1.02	ANGEL1	1.13	A_23_P201521	1.23	TNRC18	1.96
RAE1	1.59	ACYP2	-1.02	A_23_P143676	-1.32	ANGEL2	-1.30	A_23_P202100	-1.39	TNS1	1.60
RALGAPA2	1.84	ACYP2	-1.02	A_23_P15233	1.22	ANKFY1	-1.05	A_23_P206568	1.36	TNXB	2.63
RALGDS	1.93	ACYP2	-1.08	A_23_P165819	1.12	ANKFY1	-1.30	A_23_P20793	1.05	TOM1	2.13
RASD1	5.64	ACYP2	-1.23	A_23_P202100	-1.23	ANKHD1	1.02	A_23_P210285	-1.13	TOMM40	2.00
RASL10A	6.35	ADA	-1.08	A_23_P207049	-1.04	ANKHD1	-1.05	A_23_P211603	-1.15	TOMM40	1.95
RASSF2	3.14	ADAL	-1.29	A_23_P210285	-1.04	ANKHD1	-1.14	A_23_P22086	-1.28	TOP3B	1.56
RBM12	2.00	ADAM10	-1.06	A_23_P213350	1.19	ANKHD1-EIF4EBP3	-1.10	A_23_P251196	-1.27	TP53	3.18
RBM38	1.66	ADAM15	1.16	A_23_P21882	1.01	ANKIB1	1.12	A_23_P253774	-1.46	TP53	3.01
RC3H2	1.78	ADAM17	1.18	A_23_P250072	-1.17	ANKMY2	-1.25	A_23_P254288	1.25	TP53	2.95
RCAN1	1.83	ADAM17	1.11	A_23_P253774	-1.05	ANKRA2	-1.24	A_23_P258108	1.04	TP53	2.95
RCBTB2	1.60	ADAM17	1.06	A_23_P254288	1.10	ANKRD11	1.26	A_23_P26281	-1.24	TP53	2.92
RCL1	1.66	ADAM19	1.22	A_23_P254384	1.31	ANKRD11	-1.26	A_23_P314024	1.15	TP53	2.79
REL	2.33	ADAM9	1.02	A_23_P255637	1.05	ANKRD11	-1.41	A_23_P329062	-1.14	TPSG1	4.49
RELT	1.82	ADAMTS13	-1.10	A_23_P26281	1.05	ANKRD12	1.30	A_23_P331087	-1.17	TRABD	2.39
RELT	1.57	ADAR	1.29	A_23_P329062	-1.09	ANKRD12	1.21	A_23_P366468	-1.23	TRAF7	1.71
RFX2	1.90	ADAT1	-1.25	A_23_P331087	1.07	ANKRD13C	-1.21	A_23_P4462	1.10	TRAFD1	2.90
RG9MTD1	1.97	ADAT1	-1.31	A_23_P347100	1.07	ANKRD16	1.26	A_23_P45712	-1.04	TRAPPC1	2.24
RGL1	1.74	ADAT2	1.05	A_23_P39277	1.09	ANKRD17	-1.02	A_23_P47220	-1.17	TRIM10	2.74
RGL2	1.55	ADAT2	-1.07	A_23_P392897	-1.04	ANKRD18B	-1.21	A_23_P50320	-1.23	TRIM14	2.03
RGNEF	2.03	ADCK2	1.25	A_23_P399579	1.23	ANKRD20A2	-1.44	A_23_P5171	-1.37	TRIM25	1.79
RGS2	3.33	ADCK2	-1.08	A_23_P4462	1.24	ANKRD26	-1.05	A_23_P57836	-1.04	TRIM27	1.56
RGS3	3.43	ADCK5	1.08	A_23_P45712	1.14	ANKRD26	-1.10	A_23_P58072	1.18	TRIM28	1.72
RGS4	2.61	ADCY3	-1.09	A_23_P5171	-1.02	ANKRD27	-1.08	A_23_P59828	-1.10	TRIM41	1.94
RGS4	2.59	ADCY4	-1.13	A_23_P51966	-1.22	ANKRD28	-1.20	A_23_P66347	-1.12	TRIO	1.72
RHBDF1	1.53	ADCY6	-1.05	A_23_P58072	1.23	ANKRD32	-1.23	A_23_P78975	1.25	TRMT2B	2.10
RIBC2	1.77	ADCY9	1.19	A_23_P59828	-1.01	ANKRD33B	1.25	A_23_P91615	1.21	TRPC4AP	1.70
RIN2	2.26	ADCY9	-1.07	A_23_P63953	1.04	ANKRD36	1.31	A_23_P98042	1.06	TRPV4	1.55
RIN2	1.82	ADD1	1.28	A_23_P64184	1.45	ANKRD36	1.28	A_23_P99731	1.15	TSPAN10	2.67
RIPK2	2.35	ADD1	1.11	A_23_P89529	1.16	ANKRD36	-1.05	A_24_P101101	-1.17	TSPAN14	1.74
RIPK2	2.10	ADD3	-1.17	A_23_P91615	1.05	ANKRD36B	-1.28	A_24_P101352	-1.11	TTLL3	2.70
RND3	2.28	ADD3	-1.49	A_23_P99731	-1.47	ANKRD37	-1.41	A_24_P101426	-1.34	TUBA1A	1.89
RND3	2.25	ADH5	-1.21	A_24_P101101	1.35	ANKRD49	-1.10	A_24_P101480	-1.45	TUBA3D	1.86
RND3	2.23	ADH5	-1.22	A_24_P101146	-1.06	ANKRD54	1.16	A_24_P101503	-1.23	TUBB	1.60
RND3	2.22	ADI1	1.28	A_24_P101181	-1.50	ANKRD54	1.12	A_24_P101617	1.18	TUBB3	1.77
RND3	2.21	ADI1	1.24	A_24_P101426	-1.11	ANKRD57	-1.01	A_24_P101694	1.05	TUBB4	2.26
RND3	2.21	ADI1	1.17	A_24_P101480	1.15	ANKRD9	1.34	A_24_P101771	1.49	TUBB6	1.55
RND3	2.20	ADIPOR1	1.07	A_24_P101493	1.05	ANKS1A	-1.20	A_24_P101960	1.19	TUBG1	1.54
RND3	2.18	ADIPOR2	-1.03	A_24_P101503	1.36	ANKS6	-1.35	A_24_P106166	-1.07	TYK2	2.33
RND3	2.16	ADK	-1.09	A_24_P101617	1.28	ANO6	-1.37	A_24_P109614	1.06	UBA1	4.18
RND3	2.15	ADM	-1.09	A_24_P101694	1.22	ANP32A	-1.06	A_24_P109973	-1.21	UBA1	2.67
RNMT	2.43	ADM	-1.14	A_24_P101859	-1.06	ANP32A	-1.10	A_24_P110082	-1.26	UBAP2L	1.91
ROBO4	2.36	ADM	-1.17	A_24_P101960	1.26	ANP32A	-1.27	A_24_P110101	-1.38	UBE2O	2.17
ROM1	2.00	ADM	-1.18	A_24_P106166	1.10	ANP32B	-1.01	A_24_P110273	1.07	UBE2V1	1.90
RP11-138L21,1	1.53	ADM	-1.18	A_24_P109614	1.14	ANP32D	1.00	A_24_P110521	1.31	UBL4A	2.09
RP3-402G11,5	1.98	ADM	-1.18	A_24_P109941	-1.22	ANP32E	-1.28	A_24_P118422	-1.20	UBL4A	1.91
RPF2	1.72	ADM	-1.18	A_24_P109973	1.01	ANPEP	1.19	A_24_P118541	-1.34	UBTF	2.07
RPL13	1.79	ADM	-1.18	A_24_P110082	-1.13	ANTXR1	1.10	A_24_P118855	-1.13	UBXN11	1.86
RPL22	1.75	ADM	-1.20	A_24_P110101	1.08	ANTXR1	-1.35	A_24_P119165	-1.13	UCN2	3.24
RPL23	1.96	ADM	-1.23	A_24_P110273	1.12	ANXA1	1.10	A_24_P126691	1.05	URM1	2.54
RPL23	1.59	ADNP	-1.15	A_24_P110541	1.38	ANXA11	-1.04	A_24_P126851	-1.04	USP21	2.11
RPP25	2.37	ADNP2	-1.12	A_24_P110591	-1.45	ANXA11	-1.22	A_24_P127051	-1.14	USP22	2.10
RPS16	1.60	ADO	-1.25	A_24_P110601	-1.14	ANXA2	-1.31	A_24_P127082	-1.22	USP5	4.62
RRAD	1.67	ADORA2A	1.22	A_24_P118271	-1.03	ANXA2P1	1.02	A_24_P135242	1.44	UTS2R	2.98
RRN3P1	1.92	ADORA2B	1.10	A_24_P118422	1.11	ANXA6	1.07	A_24_P135515	-1.08	VAC14	3.44
RRP12	2.56	ADPGK	1.16	A_24_P118541	-1.11	ANXA7	-1.40	A_24_P144183	-1.01	VAC14	1.77
RRP1B	1.64	ADPRHL1	-1.02	A_24_P118591	1.03	AOX1	-1.17	A_24_P144275	-1.03	VAMP3	2.04
RSC1A1	1.55	ADPRHL2	1.21	A_24_P118721	-1.42	AP1AR	-1.35	A_24_P144383	-1.04	VARS	2.10
RTN2	1.64	ADRA1B	1.45	A_24_P118946	-1.13	AP1B1	1.38	A_24_P145787	1.20	VCP	2.13
RUNX1	1.83	ADRA1D	-1.29	A_24_P119094	-1.12	AP1G1	-1.29	A_24_P152433	-1.07	VDAC1	1.97
S100A2	2.22	ADRBK1	1.37	A_24_P119165	1.34	AP1G1	-1.41	A_24_P152792	1.03	VPS11	1.51
S1PR1	3.18	ADRM1	1.18	A_24_P126691	1.10	AP1G2	1.19	A_24_P152793	1.33	VPS24	2.08
SAMD1	1.77	ADRM1	1.18	A_24_P126731	-1.14	AP1S1	1.23	A_24_P153063	1.01	VPS26B	1.61
SAMD4A	1.97	ADSL	1.27	A_24_P126851	-1.20	AP1S2	-1.02	A_24_P15821	-1.35	VPS39	2.14
SAR1A	1.76	ADSS	-1.17	A_24_P127051	-1.09	AP1S2	-1.48	A_24_P160920	-1.12	VPS52	1.96
SCARNA15	1.96	ADSS	-1.21	A_24_P127082	1.45	AP2A1	1.19	A_24_P161459	-1.33	WASF2	3.57
SCARNA17	1.65	ADSSL1	1.18	A_24_P127181	1.40	AP2A2	1.37	A_24_P161494	-1.03	WBSCR16	1.63
SCHIP1	1.93	AEBP1	1.37	A_24_P127621	-1.38	AP2A2	1.07	A_24_P161655	1.10	WDR1	1.70
SCML1	1.97	AEBP1	1.30	A_24_P135391	-1.07	AP2B1	-1.08	A_24_P161733	1.30	WDR90	1.68
SDC4	3.15	AEBP2	-1.11	A_24_P135551	1.01	AP2M1	1.12	A_24_P161827	-1.23	WDTC1	1.86
SDS	1.76	AEBP2	-1.11	A_24_P135921	-1.49	AP2S1	-1.09	A_24_P169493	-1.16	WFDC10B	3.45
SELENBP1	1.61	AEN	1.14	A_24_P136011	1.09	AP3B1	-1.16	A_24_P169843	-1.02	WRAP53	1.63
SEMA3B	1.70	AES	1.48	A_24_P144084	-1.09	AP3D1	1.10	A_24_P169855	-1.25	WWP2	1.57
SEMA3F	1.92	AES	1.35	A_24_P144134	-1.35	AP3D1	1.05	A_24_P170147	-1.37	X03757	2.63
SEMA3F	1.58	AES	1.04	A_24_P144383	1.03	AP3M1	-1.10	A_24_P170203	1.01	XAB2	1.76
SENP6	1.55	AF009267	1.11	A_24_P144556	1.08	AP3M2	-1.11	A_24_P170496	-1.33	XPO6	2.36
SERHL2	1.70	AF070529	-1.07	A_24_P145787	1.08	AP3M2	-1.39	A_24_P177634	-1.31	Y10152	3.32
SERPINB8	3.13	AF075027	1.00	A_24_P152433	1.13	AP3S2	-1.09	A_24_P177795	-1.22	YWHAE	2.80
SERPINE2	1.87	AF085351	-1.10	A_24_P152792	1.30	AP3S2	-1.22	A_24_P178415	-1.11	YWHAE	2.60
SERTAD1	1.89	AF086286	1.09	A_24_P152793	1.11	AP4B1	1.26	A_24_P178654	-1.19	YWHAE	2.20
SERTAD2	3.00	AF086536	1.03	A_24_P152983	1.12	AP4M1	1.04	A_24_P178784	-1.39	ZBTB7B	1.99
SFRS2B	1.85	AF087999	1.19	A_24_P153063	1.23	APBA2	1.19	A_24_P186354	-1.41	ZC3H3	1.87
SFRS7	4.50	AF090930	-1.49	A_24_P160920	1.20	APBB1	1.42	A_24_P186746	-1.07	ZDHHC9	1.88
SFRS7	2.82	AF098968	1.15	A_24_P161393	1.03	APBB1	1.42	A_24_P186764	1.14	ZFR2	2.06
SGK223	7.93	AF113008	1.04	A_24_P161459	-1.21	APBB2	-1.12	A_24_P187023	-1.40	ZFX	1.50
SGSH	1.63	AF116688	-1.18	A_24_P161494	1.43	APBB2	-1.15	A_24_P187459	-1.19	ZMYM3	2.94
SH2D2A	1.79	AF116719	1.15	A_24_P161655	1.33	APBB3	1.18	A_24_P194954	1.14	ZNF205	1.98
SH2D5	1.70	AF126109	1.19	A_24_P16291	-1.09	APEH	1.40	A_24_P194962	1.08	ZNF213	2.25
SH3BGRL	2.09	AF147412	-1.07	A_24_P169493	1.03	APEH	1.09	A_24_P195145	1.00	ZNF467	2.07
SHB	2.05	AF147723	1.35	A_24_P169645	1.15	APEX1	-1.06	A_24_P195257	1.14	ZNF496	1.89
SHB	1.91	AF152351	1.32	A_24_P169855	1.43	APEX1	-1.17	A_24_P195327	-1.12	ZNF575	2.96
SHKBP1	1.73	AF161353	1.17	A_24_P170025	1.13	APEX2	1.29	A_24_P195400	-1.19	ZNF579	2.05
SHPK	1.58	AF241539	-1.10	A_24_P170147	1.08	APH1A	1.11	A_24_P195714	-1.35	ZNF580	1.81
SKIL	1.74	AF271776	1.12	A_24_P170203	1.08	APH1A	1.07	A_24_P196019	-1.09	ZNF771	1.86
SKP2	1.52	AF272377	-1.32	A_24_P170496	1.15	APIP	-1.02	A_24_P203726	1.08	ZNF775	1.86
SLC12A7	3.59	AF277175	1.06	A_24_P174063	-1.03	APITD1	-1.15	A_24_P203827	-1.11	ZNF827	2.38
SLC12A7	2.84	AF279782	-1.08	A_24_P177634	1.41	APLP2	-1.49	A_24_P204015	-1.15	ZNFX1	3.10
SLC20A1	1.52	AF289610	-1.46	A_24_P177795	-1.14	APOA1BP	1.50	A_24_P204095	1.15	ZSCAN10	4.35
SLC25A10	1.68	AF290475	-1.06	A_24_P178333	-1.23	APOBEC3B	1.50	A_24_P204144	-1.31	ZYX	3.16
SLC25A23	2.24	AF321617	-1.03	A_24_P178523	-1.34	APOBEC3F	1.16	A_24_P204414	-1.25	40240	-1.46
SLC25A32	1.52	AF321617	-1.22	A_24_P178643	1.16	APOL3	1.10	A_24_P204454	1.01	40241	-1.27
SLC25A33	1.62	AF336795	1.05	A_24_P178654	-1.08	APOLD1	-1.42	A_24_P212314	-1.08	40242	1.01
SLC25A39	1.79	AF339771	1.07	A_24_P178663	-1.07	APOO	-1.26	A_24_P212355	1.14	40242	-1.11
SLC25A5	1.61	AF391805	1.04	A_24_P178693	1.00	APPL2	-1.45	A_24_P212605	-1.38	40243	1.23
SLC25A5	1.60	AFAP1	1.00	A_24_P178764	1.06	APRT	1.12	A_24_P212611	-1.26	40243	-1.14
SLC27A5	1.56	AFAP1L1	-1.10	A_24_P178784	-1.16	APTX	1.12	A_24_P212654	1.12	40246	1.24
SLC2A8	1.73	AFARP1	1.14	A_24_P187023	-1.26	ARAP1	1.50	A_24_P212715	1.00	40423	1.47
SLC30A1	1.97	AFF1	1.00	A_24_P187304	-1.11	ARAP3	1.16	A_24_P212834	1.09	40426	-1.42
SLC35B2	1.58	AFF4	-1.15	A_24_P187459	1.11	ARCN1	-1.45	A_24_P213073	-1.30	40428	1.26
SLC39A4	1.61	AFF4	-1.38	A_24_P187626	1.03	AREG	1.27	A_24_P213228	1.12	40428	1.13
SLC44A1	2.45	AFG3L1	1.00	A_24_P194954	1.07	ARF1	1.02	A_24_P213284	-1.33	40428	-1.25
SLC44A1	1.60	AFG3L1	1.00	A_24_P194962	1.32	ARF3	1.05	A_24_P213321	1.05	40429	-1.04
SLC4A11	1.64	AFG3L2	1.34	A_24_P195145	1.32	ARF3	-1.10	A_24_P213396	1.26	40429	-1.05
SLC6A6	2.74	AFG3L2	1.26	A_24_P195257	1.07	ARF4	-1.27	A_24_P221057	1.06	40430	-1.33
SLC6A8	2.28	AFMID	-1.07	A_24_P195327	1.21	ARF5	1.19	A_24_P221335	-1.08	40432	-1.16
SLC7A5	1.61	AFTPH	1.01	A_24_P195400	1.10	ARFGAP1	1.25	A_24_P229616	-1.42	40434	-1.26
SLPI	3.05	AFTPH	-1.23	A_24_P195714	1.02	ARFGAP3	-1.17	A_24_P229766	1.38	A_23_P103951	-1.09
SMAD3	1.80	AFTPH	-1.33	A_24_P195724	1.09	ARFGEF1	-1.09	A_24_P229903	-1.10	A_23_P10987	1.13
SMAD3	1.75	AG2	1.14	A_24_P203726	1.26	ARFGEF2	-1.10	A_24_P229911	-1.02	A_23_P111766	-1.31
SMAD3	1.74	AGA	-1.08	A_24_P203827	-1.28	ARFIP1	-1.46	A_24_P230009	1.19	A_23_P117943	-1.49
SMAD3	1.72	AGAP1	-1.20	A_24_P204015	-1.01	ARFRP1	1.17	A_24_P230057	-1.07	A_23_P120644	1.39
SMAD3	1.70	AGAP3	1.20	A_24_P204095	1.17	ARG2	-1.16	A_24_P230248	-1.36	A_23_P122650	-1.19
SMAD3	1.68	AGAP3	1.00	A_24_P204135	-1.16	ARGLU1	-1.13	A_24_P230416	1.07	A_23_P125109	1.08
SMAD3	1.68	AGAP7	1.41	A_24_P204144	-1.03	ARHGAP1	-1.31	A_24_P230466	-1.17	A_23_P129258	-1.38
SMAD3	1.67	AGAP7	1.19	A_24_P204334	1.40	ARHGAP10	-1.11	A_24_P230486	-1.07	A_23_P129405	1.09
SMAD3	1.65	AGAP8	1.21	A_24_P204414	1.10	ARHGAP12	-1.23	A_24_P234871	-1.27	A_23_P137830	-1.19
SMAD3	1.53	AGAP8	1.13	A_24_P204454	1.42	ARHGAP17	1.38	A_24_P238286	-1.13	A_23_P14432	1.28
SMAD6	4.59	AGBL5	1.22	A_24_P204484	-1.08	ARHGAP17	1.06	A_24_P238316	-1.41	A_23_P151376	-1.10
SMAD9	2.08	AGBL5	1.17	A_24_P204604	-1.15	ARHGAP18	-1.21	A_24_P238426	-1.21	A_23_P15233	-1.29
SMAD9	1.92	AGBL5	-1.09	A_24_P204664	1.05	ARHGAP19	1.28	A_24_P238716	-1.29	A_23_P165819	1.08
SMARCD3	2.11	AGER	1.03	A_24_P212314	1.15	ARHGAP21	-1.39	A_24_P238868	1.04	A_23_P170713	1.36
SMEK2	1.73	AGFG1	-1.13	A_24_P212355	1.24	ARHGAP22	-1.04	A_24_P24230	-1.07	A_23_P202100	1.08
SMOX	2.37	AGFG2	1.05	A_24_P212596	1.02	ARHGAP23	-1.11	A_24_P24332	-1.06	A_23_P206135	1.11
SMPDL3B	1.68	AGGF1	-1.09	A_24_P212605	-1.05	ARHGAP24	-1.02	A_24_P24453	1.01	A_23_P206568	1.19
SMURF2	2.42	AGGF1	-1.28	A_24_P212611	-1.01	ARHGAP24	-1.37	A_24_P24645	-1.05	A_23_P20793	-1.07
SMYD3	1.57	AGK	1.14	A_24_P212715	-1.26	ARHGAP26	-1.22	A_24_P246692	1.15	A_23_P208582	-1.08
SNAI1	1.94	AGL	-1.21	A_24_P212726	1.32	ARHGAP27	1.23	A_24_P246963	-1.15	A_23_P21882	1.02
SNAI2	2.21	AGMAT	1.06	A_24_P212834	1.17	ARHGAP4	1.36	A_24_P247074	-1.05	A_23_P250072	-1.33
SNCG	2.25	AGPAT1	1.26	A_24_P212864	-1.05	ARHGAP5	-1.47	A_24_P247233	-1.08	A_23_P251196	1.26
SNED1	2.60	AGPAT2	1.09	A_24_P213073	-1.13	ARHGDIA	1.06	A_24_P247303	-1.22	A_23_P254288	1.45
SNN	1.80	AGPAT3	1.17	A_24_P213175	1.08	ARHGDIA	-1.02	A_24_P247454	-1.13	A_23_P255637	-1.03
SNPH	2.54	AGPAT3	1.05	A_24_P213228	-1.04	ARHGDIB	1.01	A_24_P247464	-1.19	A_23_P26281	-1.12
SNRPB2	1.75	AGPAT3	-1.08	A_24_P213325	-1.06	ARHGEF1	1.31	A_24_P24790	-1.21	A_23_P314024	1.18
SNRPN	2.50	AGPAT4	-1.06	A_24_P213375	1.40	ARHGEF10	-1.36	A_24_P24806	-1.25	A_23_P347100	1.40
SNURF	2.85	AGPAT4	-1.34	A_24_P213396	1.38	ARHGEF10L	-1.01	A_24_P25020	-1.17	A_23_P366468	1.02
SNX8	1.62	AGPAT5	1.07	A_24_P221057	1.33	ARHGEF15	1.16	A_24_P255123	1.20	A_23_P399579	1.19
SOCS2	2.25	AGPAT5	1.04	A_24_P221335	-1.16	ARHGEF16	1.46	A_24_P255303	-1.13	A_23_P45712	1.23
SOLH	1.81	AGPAT6	1.26	A_24_P221375	1.14	ARHGEF17	-1.11	A_24_P255473	-1.37	A_23_P50195	-1.01
SOX17	1.87	AGPAT6	1.21	A_24_P229766	1.42	ARHGEF18	1.04	A_24_P255663	-1.30	A_23_P5171	1.12
SOX4	1.98	AGPHD1	-1.36	A_24_P229848	1.21	ARHGEF19	-1.04	A_24_P255954	1.18	A_23_P51966	1.13
SOX7	3.87	AGPS	-1.03	A_24_P229903	-1.47	ARHGEF7	1.05	A_24_P256037	-1.07	A_23_P57836	-1.23
SOX7	3.08	AGPS	-1.05	A_24_P229911	1.09	ARHGEF9	-1.17	A_24_P263443	1.07	A_23_P58072	1.37
SP1	2.00	AGPS	-1.08	A_24_P230009	1.25	ARID1A	-1.39	A_24_P264143	-1.46	A_23_P59828	1.32
SP1	1.96	AGTPBP1	-1.21	A_24_P230248	-1.05	ARID1B	-1.21	A_24_P264293	-1.11	A_23_P63953	1.10
SP1	1.89	AGTRAP	-1.28	A_24_P230416	1.07	ARID4B	-1.15	A_24_P264597	-1.03	A_23_P89841	-1.37
SP1	1.85	AGXT2L2	1.03	A_24_P230457	-1.33	ARID4B	-1.49	A_24_P264644	1.13	A_23_P96017	-1.25
SP1	1.81	AHCTF1	1.15	A_24_P233560	-1.27	ARID5B	1.45	A_24_P272590	-1.05	A_23_P98042	1.08
SP1	1.77	AHCTF1	-1.05	A_24_P234871	1.03	ARID5B	-1.28	A_24_P272713	-1.06	A_23_P99731	1.15
SP1	1.77	AHCY	1.18	A_24_P237686	-1.18	ARID5B	-1.33	A_24_P272886	-1.10	A_24_P101101	1.04
SP1	1.77	AHCY	1.11	A_24_P238286	1.23	ARIH2	1.13	A_24_P273014	-1.09	A_24_P101181	1.23
SP2	1.96	AHCYL1	1.04	A_24_P238316	1.24	ARIH2	-1.23	A_24_P279760	-1.49	A_24_P101261	1.42
SPHAR	1.53	AHCYL1	1.03	A_24_P238426	1.06	ARL1	1.01	A_24_P280873	1.25	A_24_P101352	1.32
SPHK1	2.17	AHCYL2	-1.21	A_24_P238616	1.01	ARL1	-1.13	A_24_P280903	-1.34	A_24_P101426	-1.04
SPNS2	4.31	AHI1	-1.46	A_24_P238868	1.50	ARL16	-1.12	A_24_P281374	1.02	A_24_P101480	1.42
SPRY4	2.34	AHNAK	1.42	A_24_P238996	1.03	ARL17A	1.13	A_24_P281443	1.00	A_24_P101493	-1.41
SPRYD4	1.81	AHNAK	1.19	A_24_P24142	-1.30	ARL17A	1.00	A_24_P281504	-1.49	A_24_P101503	1.30
SPSB1	2.07	AHNAK2	1.10	A_24_P24150	1.19	ARL2	1.34	A_24_P281683	-1.31	A_24_P101617	1.38
SRA1	1.51	AHNAK2	-1.06	A_24_P24230	-1.16	ARL2BP	1.01	A_24_P290257	1.50	A_24_P101694	1.06
SRF	2.42	AHR	1.11	A_24_P24332	-1.03	ARL3	-1.11	A_24_P290263	-1.16	A_24_P101859	1.02
SRF	1.80	AHRR	-1.03	A_24_P24453	1.35	ARL3	-1.26	A_24_P297798	-1.15	A_24_P101960	1.29
SRFBP1	2.98	AHSA1	1.14	A_24_P246692	-1.03	ARL4A	1.04	A_24_P298029	-1.05	A_24_P109614	1.20
SSH1	4.86	AI015919	1.00	A_24_P246748	1.00	ARL6IP1	-1.13	A_24_P298228	1.01	A_24_P109941	-1.03
ST3GAL1	2.31	AI078143	-1.17	A_24_P246963	1.15	ARL6IP4	-1.07	A_24_P298238	1.18	A_24_P109973	1.09
ST3GAL1	2.04	AI090937	-1.36	A_24_P247014	1.39	ARL6IP5	-1.09	A_24_P298320	-1.21	A_24_P110273	1.24
ST3GAL6	2.12	AI140519	-1.31	A_24_P247074	-1.25	ARL6IP5	-1.27	A_24_P298834	1.00	A_24_P110521	-1.02
ST5	2.00	AI143116	1.39	A_24_P247169	1.47	ARL8A	-1.18	A_24_P298835	1.05	A_24_P110591	1.07
STAB1	3.39	AI225215	1.44	A_24_P247175	1.44	ARL8B	-1.33	A_24_P298894	1.09	A_24_P118271	1.41
STAG3	2.04	AI240896	-1.44	A_24_P24724	1.16	ARMC1	-1.41	A_24_P298962	1.06	A_24_P118422	1.10
STAG3L2	1.59	AI435603	-1.36	A_24_P247464	1.00	ARMC10	-1.33	A_24_P306355	1.20	A_24_P118541	1.04
STARD4	2.90	AI523154	-1.13	A_24_P247493	1.34	ARMC10	-1.37	A_24_P306704	1.04	A_24_P118591	1.02
STEAP3	1.59	AI630435	1.02	A_24_P247576	1.13	ARMC5	1.24	A_24_P306788	-1.26	A_24_P118721	1.07
STX1A	1.51	AI650707	-1.04	A_24_P247596	-1.34	ARMC6	1.36	A_24_P306968	1.09	A_24_P118855	-1.23
SULT1E1	2.92	AI685431	1.16	A_24_P247616	-1.40	ARMC7	1.41	A_24_P307065	-1.17	A_24_P118946	1.20
SUMF1	2.10	AI698357	1.21	A_24_P24790	1.13	ARMC8	1.44	A_24_P307255	-1.16	A_24_P119165	-1.01
SVEP1	1.63	AI791206	-1.13	A_24_P24806	1.18	ARMC8	-1.08	A_24_P307368	-1.15	A_24_P126851	1.02
SYNM	1.96	AI791380	1.04	A_24_P25020	1.28	ARMC8	-1.18	A_24_P307424	-1.28	A_24_P127051	-1.46
TACC1	2.18	AI985214	1.21	A_24_P255473	-1.23	ARMC9	-1.22	A_24_P307443	-1.03	A_24_P127063	-1.42
TACC1	1.93	AIDA	1.05	A_24_P255509	1.28	ARMC9	-1.32	A_24_P315654	1.31	A_24_P127082	1.14
TACC1	1.85	AIDA	-1.12	A_24_P255786	1.11	ARMCX1	-1.39	A_24_P315769	-1.43	A_24_P127181	1.50
TACSTD2	2.62	AIF1L	1.21	A_24_P255865	-1.06	ARMCX5	-1.24	A_24_P316074	1.18	A_24_P127442	1.31
TADA2A	1.89	AIF1L	1.21	A_24_P256037	1.23	ARMCX6	1.09	A_24_P316767	-1.39	A_24_P127621	1.09
TAF9B	1.64	AIFM1	-1.05	A_24_P263443	1.16	ARMCX6	1.08	A_24_P323778	-1.25	A_24_P135242	1.23
TAGLN	1.96	AIFM2	-1.11	A_24_P264004	1.01	ARNTL	-1.42	A_24_P323805	1.01	A_24_P135391	1.38
TAGLN	1.73	AIFM2	-1.14	A_24_P264143	1.19	ARNTL2	-1.21	A_24_P323885	1.39	A_24_P135515	-1.33
TAX1BP3	2.02	AIG1	-1.12	A_24_P264416	1.09	ARPC1A	1.21	A_24_P323916	-1.36	A_24_P135551	1.34
TBC1D2	1.87	AIM1	-1.06	A_24_P272503	-1.02	ARPC1B	-1.02	A_24_P324074	-1.10	A_24_P135771	1.32
TBC1D2B	1.74	AIM1L	1.14	A_24_P272523	-1.01	ARPC2	1.04	A_24_P324214	-1.27	A_24_P135921	-1.47
TBXAS1	2.35	AIMP1	1.07	A_24_P272590	-1.01	ARPC3	1.17	A_24_P324224	-1.28	A_24_P136011	1.12
TCF19	1.55	AIMP2	1.06	A_24_P272713	1.23	ARPC4	1.13	A_24_P324488	-1.30	A_24_P144084	-1.10
TCF7	2.79	AIP	1.05	A_24_P272886	-1.06	ARPC5	-1.39	A_24_P32646	-1.19	A_24_P144134	-1.29
TCF7	2.71	AIP	-1.02	A_24_P273014	1.04	ARPC5L	1.05	A_24_P32715	-1.08	A_24_P144163	1.29
TCF7	2.66	AJ002425	-1.13	A_24_P279760	-1.20	ARPP19	1.01	A_24_P32735	1.06	A_24_P144183	1.04
TCF7	2.62	AJ293393	-1.04	A_24_P280903	1.28	ARPP19	-1.38	A_24_P332292	-1.39	A_24_P144383	-1.20
TCF7	2.62	AK000809	1.23	A_24_P281025	-1.13	ARRDC1	1.10	A_24_P332364	1.03	A_24_P144556	-1.13
TCF7	2.61	AK000925	1.26	A_24_P281304	1.10	ARRDC2	1.30	A_24_P332441	-1.23	A_24_P145787	-1.24
TCF7	2.61	AK000954	1.08	A_24_P281504	-1.31	ARRDC2	1.06	A_24_P332482	-1.24	A_24_P152144	-1.41
TCF7	2.58	AK001998	1.05	A_24_P289884	1.27	ARSA	1.37	A_24_P332532	-1.17	A_24_P152433	-1.01
TCF7	2.53	AK002023	-1.12	A_24_P290068	-1.04	ARSB	1.32	A_24_P332953	-1.19	A_24_P152713	1.38
TCF7	2.51	AK021664	-1.04	A_24_P290114	1.02	ARSG	1.25	A_24_P33552	-1.39	A_24_P152753	1.32
TCN2	1.69	AK021676	1.12	A_24_P290257	-1.14	ARV1	-1.21	A_24_P33607	1.12	A_24_P152792	1.38
TDRD10	1.57	AK021694	-1.20	A_24_P290263	-1.05	ARV1	-1.50	A_24_P340866	-1.31	A_24_P153063	1.20
TECR	2.04	AK021837	-1.08	A_24_P297798	1.46	ASAH1	-1.50	A_24_P340886	-1.09	A_24_P15821	-1.35
TFPI	3.17	AK021842	-1.20	A_24_P298179	1.01	ASAP1	-1.38	A_24_P340891	-1.29	A_24_P160920	-1.03
TGFB1	1.94	AK021848	1.17	A_24_P298238	1.34	ASB1	1.24	A_24_P341058	1.03	A_24_P161459	-1.31
TGM2	1.62	AK022015	1.08	A_24_P298320	-1.08	ASB1	1.07	A_24_P341176	-1.39	A_24_P161733	1.01
THADA	2.17	AK022020	-1.18	A_24_P298464	-1.22	ASB13	1.23	A_24_P341376	-1.07	A_24_P161827	1.39
THAP6	1.63	AK022038	-1.15	A_24_P298744	1.26	ASB13	1.10	A_24_P341386	-1.22	A_24_P16230	1.11
THBD	1.71	AK022183	-1.21	A_24_P298834	1.17	ASB3	-1.24	A_24_P341426	-1.20	A_24_P16291	-1.22
THC2502568	1.71	AK022223	-1.05	A_24_P298835	1.34	ASB7	-1.18	A_24_P341427	-1.16	A_24_P169493	1.10
THC2505770	1.74	AK022339	-1.40	A_24_P298894	1.09	ASCC2	1.44	A_24_P349387	1.00	A_24_P169645	1.30
THC2524582	2.48	AK022443	1.16	A_24_P298962	-1.02	ASCC3	1.23	A_24_P349580	1.42	A_24_P169843	1.29
THC2525505	1.55	AK022479	1.29	A_24_P306614	-1.03	ASCC3	-1.08	A_24_P349636	1.26	A_24_P169855	1.22
THC2541678	2.89	AK022936	1.03	A_24_P306788	1.07	ASCC3	-1.19	A_24_P349648	1.07	A_24_P170147	1.49
THC2551774	1.56	AK023018	-1.06	A_24_P306964	1.08	ASF1A	1.04	A_24_P349869	1.06	A_24_P170203	1.06
THC2560068	1.96	AK023048	1.04	A_24_P306968	1.18	ASF1B	-1.03	A_24_P350008	-1.16	A_24_P170496	-1.35
THC2567672	1.65	AK023159	-1.04	A_24_P307075	-1.22	ASH2L	-1.05	A_24_P350060	1.14	A_24_P174063	-1.46
THC2575678	2.19	AK023412	1.06	A_24_P307126	-1.17	ASL	1.01	A_24_P350126	-1.20	A_24_P177634	-1.02
THC2582296	1.56	AK023542	1.22	A_24_P307255	1.01	ASNA1	1.32	A_24_P350136	-1.43	A_24_P177795	-1.21
THC2591905	2.50	AK023572	1.30	A_24_P307368	1.07	ASNSD1	-1.01	A_24_P357836	1.23	A_24_P178415	-1.20
THC2610890	2.14	AK023629	-1.33	A_24_P307443	1.11	ASPH	-1.22	A_24_P358131	-1.16	A_24_P178523	1.23
THC2611661	1.84	AK023660	1.16	A_24_P307466	-1.10	ASPH	-1.37	A_24_P358279	1.06	A_24_P178654	-1.04
THC2611974	1.79	AK023682	-1.02	A_24_P315405	-1.11	ASPHD2	1.21	A_24_P358406	-1.04	A_24_P178663	1.15
THC2614203	1.56	AK023737	1.26	A_24_P315654	1.29	ASRGL1	1.49	A_24_P366445	-1.04	A_24_P178693	1.05
THC2616195	1.83	AK023756	1.32	A_24_P315769	-1.01	ASRGL1	1.25	A_24_P366546	-1.14	A_24_P178784	1.30
THC2631248	5.07	AK024177	-1.06	A_24_P316059	-1.20	ASRGL1	-1.06	A_24_P367063	-1.35	A_24_P186746	1.03
THC2633920	2.02	AK024389	-1.42	A_24_P316767	1.03	ASRGL1	-1.35	A_24_P367069	1.11	A_24_P187023	-1.19
THC2636529	2.36	AK024898	-1.20	A_24_P32207	-1.24	ASTE1	-1.17	A_24_P367139	-1.08	A_24_P187154	1.35
THC2638839	2.03	AK024926	1.24	A_24_P323682	-1.30	ASXL1	1.42	A_24_P367191	1.06	A_24_P187304	-1.02
THC2648791	1.61	AK024933	-1.18	A_24_P323805	-1.20	ASXL1	-1.05	A_24_P367326	1.37	A_24_P194954	1.29
THC2650514	2.44	AK025316	1.14	A_24_P323885	1.21	ATAD1	1.11	A_24_P367360	-1.12	A_24_P194962	1.27
THC2651395	1.72	AK025669	1.14	A_24_P323916	1.19	ATAD1	1.03	A_24_P370484	1.02	A_24_P195145	1.20
THC2655610	2.27	AK025975	1.45	A_24_P324074	1.28	ATAD2	-1.46	A_24_P375360	-1.31	A_24_P195257	1.22
THC2666547	1.83	AK026078	1.26	A_24_P324224	1.16	ATAD2B	-1.35	A_24_P375435	-1.33	A_24_P195327	1.20
THC2668193	2.14	AK026101	-1.38	A_24_P324284	1.07	ATAD5	-1.09	A_24_P375599	1.09	A_24_P195400	1.14
THC2668815	1.79	AK026194	-1.01	A_24_P324488	1.32	ATF4	1.14	A_24_P375932	-1.02	A_24_P195714	-1.09
THC2671532	3.05	AK026225	1.11	A_24_P324506	-1.25	ATF5	1.15	A_24_P375962	1.07	A_24_P196019	-1.10
THC2687538	1.64	AK026295	1.14	A_24_P32646	1.32	ATF6	-1.16	A_24_P383330	-1.08	A_24_P203726	1.02
THC2697511	1.84	AK026668	-1.07	A_24_P32836	1.06	ATF7	1.08	A_24_P383660	1.09	A_24_P203827	-1.30
THC2701422	1.54	AK026896	1.36	A_24_P332263	1.24	ATF7IP	1.38	A_24_P383751	1.44	A_24_P204015	1.22
THC2717907	1.90	AK027091	-1.13	A_24_P332292	-1.10	ATG12	1.01	A_24_P383834	1.07	A_24_P204135	1.15
THC2726026	2.46	AK027209	1.48	A_24_P332441	1.13	ATG12	-1.36	A_24_P383940	-1.13	A_24_P204144	-1.11
THC2728144	1.70	AK027211	-1.38	A_24_P332471	1.14	ATG12	-1.45	A_24_P384369	-1.17	A_24_P204165	1.34
THC2748857	1.92	AK027315	1.03	A_24_P332482	-1.16	ATG16L1	-1.25	A_24_P384539	1.21	A_24_P204414	-1.02
THC2756581	1.93	AK027667	-1.14	A_24_P332532	-1.04	ATG2A	1.09	A_24_P392195	-1.10	A_24_P204454	1.25
THC2756939	1.90	AK054718	1.06	A_24_P33525	1.39	ATG3	-1.12	A_24_P392312	-1.43	A_24_P204484	1.28
THC2767512	2.31	AK054826	-1.22	A_24_P33552	-1.15	ATG4A	1.24	A_24_P392540	-1.24	A_24_P204604	-1.14
THC2781239	1.53	AK054852	1.01	A_24_P340866	-1.08	ATG4B	1.08	A_24_P392790	1.03	A_24_P204664	1.35
THOC5	1.71	AK054879	1.04	A_24_P340916	1.23	ATG4B	-1.20	A_24_P401100	1.41	A_24_P212355	-1.34
TIMP3	6.17	AK055438	1.03	A_24_P340966	-1.33	ATG4C	-1.34	A_24_P401150	-1.18	A_24_P212605	-1.08
TIMP4	1.98	AK055960	1.31	A_24_P341176	-1.28	ATG4D	1.12	A_24_P401221	-1.21	A_24_P212611	-1.06
TINAGL1	1.65	AK055981	-1.09	A_24_P341376	-1.05	ATG5	-1.39	A_24_P401582	1.03	A_24_P212654	1.37
TINAGL1	1.64	AK056630	-1.27	A_24_P341386	1.17	ATG7	1.02	A_24_P401601	-1.49	A_24_P212715	1.28
TIPIN	1.55	AK056744	-1.07	A_24_P341408	-1.28	ATG9A	1.25	A_24_P401670	1.36	A_24_P212726	1.46
TLCD1	1.64	AK056910	1.11	A_24_P341426	1.04	ATHL1	1.20	A_24_P40795	1.16	A_24_P212764	-1.10
TLE2	3.62	AK057088	1.16	A_24_P341489	1.17	ATIC	1.22	A_24_P409420	-1.24	A_24_P212834	-1.17
TM4SF18	4.41	AK057104	-1.09	A_24_P341603	1.05	ATL1	-1.20	A_24_P409471	-1.07	A_24_P212864	1.29
TMC6	1.83	AK057652	-1.09	A_24_P341616	-1.10	ATL2	-1.25	A_24_P409661	-1.01	A_24_P213073	-1.13
TMCC2	7.03	AK057740	1.12	A_24_P349387	1.15	ATL3	-1.08	A_24_P409681	-1.05	A_24_P213144	1.24
TMCO6	1.85	AK057887	1.16	A_24_P349547	-1.39	ATMIN	1.47	A_24_P409750	-1.26	A_24_P213228	-1.19
TMEM136	1.73	AK074141	1.32	A_24_P349596	1.23	ATMIN	-1.08	A_24_P409816	1.03	A_24_P213277	1.32
TMEM155	2.40	AK074144	1.06	A_24_P349606	-1.14	ATOX1	1.41	A_24_P409891	1.08	A_24_P213284	1.25
TMEM217	2.33	AK074960	-1.03	A_24_P349896	-1.19	ATP10D	-1.14	A_24_P41160	-1.16	A_24_P213321	1.36
TMEM40	1.82	AK090397	-1.27	A_24_P350126	1.02	ATP11B	-1.26	A_24_P41250	-1.23	A_24_P213396	-1.14
TMEM45A	2.51	AK090477	1.18	A_24_P350307	-1.09	ATP11B	-1.33	A_24_P41339	1.24	A_24_P221057	1.31
TMEM64	1.95	AK091722	1.21	A_24_P357836	1.18	ATP11B	-1.35	A_24_P41551	1.01	A_24_P221335	1.18
TMEM64	1.79	AK092090	1.06	A_24_P358279	1.06	ATP11C	-1.04	A_24_P41593	-1.01	A_24_P221375	-1.10
TMEM68	2.68	AK092875	1.14	A_24_P358578	-1.33	ATP11C	-1.26	A_24_P417606	-1.39	A_24_P229616	-1.10
TMEM88	2.03	AK092922	1.27	A_24_P366165	-1.24	ATP13A1	1.44	A_24_P417922	1.00	A_24_P229903	-1.24
TMEM98	1.79	AK094603	-1.49	A_24_P366445	1.13	ATP1A1	1.26	A_24_P418019	-1.06	A_24_P229911	1.06
TMEM98	1.72	AK094623	-1.36	A_24_P366457	1.32	ATP1A4	1.30	A_24_P418028	-1.23	A_24_P230009	1.17
TMEM99	1.58	AK095167	1.41	A_24_P366546	1.08	ATP1B1	1.15	A_24_P418189	1.07	A_24_P230057	1.04
TNFAIP2	4.08	AK095300	1.50	A_24_P367063	-1.01	ATP1B1	-1.18	A_24_P418590	-1.06	A_24_P230248	1.15
TNFAIP8	3.77	AK095707	1.27	A_24_P367069	1.25	ATP1B3	-1.42	A_24_P418687	1.11	A_24_P230416	1.04
TNFRSF10B	1.98	AK095721	1.25	A_24_P367139	1.13	ATP2A2	-1.06	A_24_P418712	-1.07	A_24_P230466	1.04
TNFRSF21	2.13	AK095791	-1.23	A_24_P367199	1.30	ATP5A1	-1.05	A_24_P41890	-1.32	A_24_P230486	1.29
TNNT1	1.89	AK096154	-1.01	A_24_P367326	1.38	ATP5B	1.05	A_24_P41979	-1.48	A_24_P233560	1.24
TNS1	1.70	AK096241	-1.09	A_24_P367360	1.27	ATP5C1	1.20	A_24_P42014	-1.01	A_24_P234871	-1.49
TOE1	1.62	AK096250	-1.11	A_24_P375132	1.40	ATP5D	1.35	A_24_P42107	1.48	A_24_P238316	1.21
TOMM40	1.51	AK096319	1.25	A_24_P375340	1.21	ATP5E	1.26	A_24_P461664	1.36	A_24_P238426	1.18
TOMM6	2.35	AK096674	1.28	A_24_P375405	1.42	ATP5G1	-1.24	A_24_P470782	1.31	A_24_P238427	1.36
TOX	2.25	AK096685	1.26	A_24_P375435	1.00	ATP5G2	-1.19	A_24_P471099	-1.49	A_24_P238616	1.50
TOX2	2.03	AK097112	1.40	A_24_P375599	1.23	ATP5H	1.22	A_24_P471121	-1.36	A_24_P238716	1.04
TP53I11	2.56	AK098081	-1.11	A_24_P375683	-1.12	ATP5I	1.04	A_24_P471242	-1.30	A_24_P238868	1.04
TP53I11	2.40	AK098220	-1.29	A_24_P375932	1.39	ATP5I	1.03	A_24_P474188	-1.05	A_24_P24142	-1.14
TP53INP1	2.07	AK098422	-1.04	A_24_P375962	-1.15	ATP5J	-1.14	A_24_P489639	1.35	A_24_P24332	-1.09
TPCN1	1.75	AK098629	-1.09	A_24_P383330	1.04	ATP5J2	1.06	A_24_P50281	1.49	A_24_P24453	1.19
TPD52L1	2.45	AK1	1.12	A_24_P383680	1.00	ATP5J2	-1.10	A_24_P50472	-1.12	A_24_P24645	1.18
TPP1	2.08	AK1	-1.05	A_24_P383751	-1.11	ATP5L	-1.17	A_24_P50554	1.05	A_24_P246692	1.35
TRAF4	1.68	AK123310	1.34	A_24_P383940	1.17	ATP5L	-1.29	A_24_P50567	1.15	A_24_P247014	1.21
TRIB1	2.96	AK123679	1.10	A_24_P392082	1.04	ATP5O	-1.13	A_24_P530977	1.04	A_24_P247074	-1.07
TRIM45	2.10	AK124396	1.16	A_24_P392195	1.12	ATP5S	-1.10	A_24_P533990	-1.08	A_24_P247233	1.13
TRIM45	1.68	AK124515	1.02	A_24_P392271	1.40	ATP5S	-1.16	A_24_P539275	1.32	A_24_P24724	1.23
TRIM47	3.31	AK124741	-1.02	A_24_P392312	-1.07	ATP5SL	-1.11	A_24_P547010	1.25	A_24_P247303	1.17
TRIM7	1.64	AK125437	1.30	A_24_P392661	1.08	ATP6AP1	1.18	A_24_P565908	-1.34	A_24_P247454	1.16
TRMT2B	1.53	AK127081	-1.11	A_24_P392742	-1.05	ATP6AP1	-1.14	A_24_P568645	-1.22	A_24_P247464	-1.02
TSC22D1	1.57	AK128192	-1.16	A_24_P401100	-1.07	ATP6AP2	-1.26	A_24_P575336	-1.32	A_24_P247576	1.47
TSPAN1	2.40	AK129956	1.19	A_24_P401150	1.05	ATP6V0A1	-1.09	A_24_P578445	1.47	A_24_P247616	-1.30
TSPAN15	2.34	AK129982	-1.05	A_24_P401221	-1.01	ATP6V0A2	-1.16	A_24_P578641	1.38	A_24_P24790	-1.16
TSPAN6	2.13	AK129982	-1.17	A_24_P40795	1.08	ATP6V0B	1.09	A_24_P584463	1.14	A_24_P24806	1.33
TSPAN6	1.80	AK129982	-1.29	A_24_P409471	1.06	ATP6V0C	1.27	A_24_P58477	-1.14	A_24_P24982	-1.43
TTC3	2.31	AK130486	1.18	A_24_P409521	1.15	ATP6V0C	1.08	A_24_P58597	-1.05	A_24_P25020	-1.05
TTC3	2.25	AK130930	-1.04	A_24_P409661	1.33	ATP6V0D1	1.35	A_24_P58647	1.04	A_24_P255123	1.15
TTC3L	2.01	AK131288	1.30	A_24_P409681	1.27	ATP6V0E1	-1.23	A_24_P58727	-1.30	A_24_P255252	1.19
TTYH3	2.00	AK2	1.19	A_24_P409697	-1.08	ATP6V1A	-1.12	A_24_P587803	1.31	A_24_P255303	1.29
TUBB3	1.54	AK2	1.04	A_24_P409750	-1.06	ATP6V1B2	-1.41	A_24_P587882	1.06	A_24_P255314	1.32
TUFT1	3.05	AK2	1.03	A_24_P409816	-1.09	ATP6V1C1	-1.10	A_24_P587938	-1.20	A_24_P255663	-1.43
TWISTNB	1.71	AK297551	-1.48	A_24_P409824	-1.09	ATP6V1D	1.02	A_24_P58899	-1.20	A_24_P255836	-1.33
TXNRD3	1.64	AK3	-1.38	A_24_P409891	1.18	ATP6V1E2	-1.02	A_24_P593733	1.19	A_24_P255845	-1.30
TYW3	1.70	AK311627	-1.01	A_24_P410256	1.48	ATP6V1F	1.04	A_24_P594094	1.19	A_24_P255874	1.13
U25029	1.63	AK3L1	1.36	A_24_P41160	1.05	ATP6V1G1	-1.42	A_24_P600622	1.17	A_24_P255954	1.26
U88048	1.78	AK3L1	1.20	A_24_P41250	-1.22	ATP6V1H	1.12	A_24_P603890	1.14	A_24_P256037	1.41
UBE3C	2.00	AK3L1	1.16	A_24_P41339	-1.01	ATP7B	-1.36	A_24_P607107	-1.15	A_24_P263443	1.43
UFC1	2.00	AK3L1	1.16	A_24_P41530	-1.38	ATP8B1	-1.28	A_24_P608790	-1.23	A_24_P264143	1.03
ULBP2	2.86	AK3L1	1.09	A_24_P41551	1.40	ATP8B2	1.25	A_24_P609932	-1.23	A_24_P264293	1.30
ULBP2	2.58	AKAP1	1.22	A_24_P41593	1.31	ATP8B2	-1.45	A_24_P612656	1.13	A_24_P264597	1.07
ULK4	1.66	AKAP10	-1.08	A_24_P417220	-1.04	ATP9A	-1.09	A_24_P631993	1.13	A_24_P264644	1.12
UNC5B	2.65	AKAP11	-1.26	A_24_P417606	-1.32	ATP9B	-1.01	A_24_P632160	1.15	A_24_P272503	1.35
UPP1	1.73	AKAP13	-1.09	A_24_P41781	-1.24	ATPAF2	1.27	A_24_P632230	-1.04	A_24_P272523	1.09
USP3	1.58	AKAP13	-1.13	A_24_P417996	-1.35	ATPBD4	-1.02	A_24_P633686	1.11	A_24_P272590	-1.02
USP32	1.76	AKAP2	1.10	A_24_P418019	1.05	ATPIF1	1.15	A_24_P646543	-1.01	A_24_P272713	1.12
USP45	2.50	AKAP7	-1.22	A_24_P418028	-1.23	ATR	-1.01	A_24_P66548	-1.36	A_24_P272886	1.18
USP53	2.35	AKAP8	1.32	A_24_P418712	1.17	ATRIP	1.09	A_24_P666795	1.25	A_24_P279760	1.01
USP53	2.15	AKAP8L	1.22	A_24_P41890	1.23	ATRN	1.20	A_24_P66908	-1.01	A_24_P280873	1.44
USP6NL	2.25	AKAP8L	1.03	A_24_P41979	-1.15	ATRN	-1.08	A_24_P67063	-1.39	A_24_P280903	1.12
VAT1	1.61	AKAP9	-1.28	A_24_P42014	1.00	ATXN10	-1.40	A_24_P67100	1.48	A_24_P280953	1.21
VCL	1.80	AKIRIN1	-1.01	A_24_P42071	-1.14	ATXN2	1.15	A_24_P67268	-1.28	A_24_P281374	1.42
VDR	3.86	AKIRIN2	1.26	A_24_P452175	1.43	ATXN2L	-1.02	A_24_P673209	-1.15	A_24_P281443	1.11
VDR	3.82	AKIRIN2	1.10	A_24_P464798	1.11	ATXN2L	-1.11	A_24_P67432	1.19	A_24_P281504	1.05
VDR	3.68	AKR1A1	1.04	A_24_P471099	1.01	ATXN3	1.01	A_24_P67494	1.14	A_24_P281683	1.41
VDR	3.61	AKR1A1	-1.16	A_24_P471121	1.08	ATXN7	1.21	A_24_P67638	1.32	A_24_P289884	1.13
VDR	3.53	AKR1B1	1.24	A_24_P474188	1.07	ATXN7L2	1.24	A_24_P682550	1.17	A_24_P290257	1.09
VDR	3.40	AKR7A2	1.05	A_24_P477353	1.24	AUP1	1.05	A_24_P683734	1.12	A_24_P290263	1.19
VDR	3.35	AKR7A3	1.07	A_24_P477475	-1.03	AURKAIP1	1.38	A_24_P6850	-1.19	A_24_P297798	1.30
VDR	3.30	AKR7L	1.05	A_24_P480206	-1.01	AURKB	1.15	A_24_P692030	1.34	A_24_P298029	1.16
VDR	3.23	AKT2	1.30	A_24_P480464	-1.41	AV650911	-1.15	A_24_P698759	-1.25	A_24_P298179	1.00
VDR	3.18	AKT2	1.15	A_24_P480722	-1.07	AV722457	-1.43	A_24_P714316	-1.06	A_24_P298228	1.25
VEGFB	1.86	AKT3	1.21	A_24_P486503	1.10	AV737563	-1.05	A_24_P714707	1.21	A_24_P298320	-1.05
VWA1	1.77	AKTIP	-1.14	A_24_P489639	-1.43	AV753543	-1.08	A_24_P714750	-1.31	A_24_P298464	1.02
VWF	1.80	AL050000	1.22	A_24_P493116	1.02	AVEN	1.03	A_24_P716162	1.16	A_24_P298744	1.24
VWF	1.80	AL050131	1.25	A_24_P49800	1.13	AVIL	-1.25	A_24_P7181	-1.37	A_24_P298834	-1.06
VWF	1.75	AL050206	1.11	A_24_P50157	-1.01	AVPI1	-1.14	A_24_P724106	1.01	A_24_P298835	1.07
WDR1	1.67	AL079294	-1.09	A_24_P50281	1.25	AW291149	-1.06	A_24_P725365	-1.28	A_24_P298962	1.02
WDR1	1.60	AL079999	1.23	A_24_P50328	1.04	AW467174	-1.31	A_24_P7330	1.11	A_24_P306527	1.41
WDR36	1.58	AL080232	1.34	A_24_P50472	1.05	AX721087	1.00	A_24_P736617	1.13	A_24_P306704	1.13
WDR5	1.59	AL110163	1.02	A_24_P50489	1.38	AX746496	1.29	A_24_P7380	1.09	A_24_P306788	1.02
WDR76	1.93	AL110163	-1.19	A_24_P505255	-1.18	AX746533	-1.18	A_24_P739075	1.14	A_24_P306968	1.22
WIBG	2.18	AL110181	1.04	A_24_P50554	1.21	AX746658	-1.48	A_24_P745670	-1.48	A_24_P307065	1.06
WTAP	2.31	AL117599	1.16	A_24_P50567	1.34	AX747182	1.40	A_24_P7470	-1.11	A_24_P307075	1.18
WTAP	1.94	AL162073	-1.01	A_24_P50601	-1.13	AX747190	-1.01	A_24_P749042	-1.07	A_24_P307205	1.46
WWOX	1.61	AL546498	1.11	A_24_P50639	-1.36	AX747493	-1.27	A_24_P75399	1.10	A_24_P307255	1.30
WWTR1	2.12	AL547890	-1.48	A_24_P547010	1.00	AX747577	1.20	A_24_P75408	-1.09	A_24_P307368	-1.07
X03757	1.82	AL555100	1.28	A_24_P549518	-1.11	AX747582	-1.22	A_24_P75469	1.05	A_24_P307443	1.47
YPEL2	2.36	AL831999	1.35	A_24_P551530	-1.05	AX747907	1.34	A_24_P755505	1.30	A_24_P307466	1.06
YPEL3	1.68	AL832909	1.13	A_24_P552987	1.08	AX748156	1.04	A_24_P75840	-1.03	A_24_P307486	1.02
ZAK	1.90	AL833114	-1.22	A_24_P562242	-1.19	AX748225	1.18	A_24_P761457	1.13	A_24_P315326	1.14
ZBTB24	1.80	AL833455	1.06	A_24_P565908	1.05	AX748225	1.12	A_24_P761818	-1.13	A_24_P315405	1.12
ZBTB5	1.81	AL833696	-1.37	A_24_P568645	-1.16	AX748238	1.10	A_24_P764595	-1.22	A_24_P315769	1.24
ZBTB8A	1.68	ALAD	1.01	A_24_P578641	1.42	AXL	-1.31	A_24_P770494	-1.27	A_24_P316074	1.30
ZBTB8A	1.63	ALAD	-1.38	A_24_P58597	1.19	AY047582	1.05	A_24_P771278	-1.17	A_24_P316767	-1.14
ZBTB8A	1.55	ALAS1	1.07	A_24_P58607	1.01	AY090769	-1.13	A_24_P777185	1.01	A_24_P32207	-1.36
ZC3HAV1	2.14	ALAS1	1.05	A_24_P592591	-1.22	AY170823	-1.11	A_24_P7785	1.33	A_24_P323715	1.34
ZC3HAV1	1.68	ALCAM	1.18	A_24_P593733	1.03	AY358101	1.02	A_24_P780319	-1.31	A_24_P323778	-1.37
ZFP36	2.18	ALCAM	-1.03	A_24_P594094	1.42	AY358103	1.08	A_24_P780393	1.45	A_24_P323795	-1.16
ZIK1	1.72	ALDH16A1	1.24	A_24_P594293	1.20	AY927536	-1.16	A_24_P780609	-1.25	A_24_P323805	1.24
ZMAT3	1.72	ALDH16A1	1.15	A_24_P600603	-1.16	AZI1	1.25	A_24_P780709	-1.31	A_24_P323885	1.18
ZMYM5	2.24	ALDH18A1	1.28	A_24_P600622	1.06	AZI2	-1.30	A_24_P786912	-1.05	A_24_P323916	1.20
ZMYM5	1.80	ALDH1A3	-1.06	A_24_P603890	1.24	B2M	1.00	A_24_P792988	-1.26	A_24_P324074	1.45
ZNF10	2.00	ALDH1B1	1.38	A_24_P606663	1.29	B2M	-1.18	A_24_P814246	-1.08	A_24_P324224	-1.02
ZNF10	1.68	ALDH1B1	1.17	A_24_P607107	-1.01	B2M	-1.23	A_24_P814444	-1.06	A_24_P324506	-1.07
ZNF134	1.94	ALDH2	1.08	A_24_P608790	1.01	B2M	-1.23	A_24_P827738	1.27	A_24_P32646	1.22
ZNF134	1.61	ALDH2	-1.15	A_24_P609932	1.15	B2M	-1.28	A_24_P828054	-1.17	A_24_P32836	1.09
ZNF18	1.62	ALDH3A2	1.10	A_24_P612656	1.16	B2M	-1.29	A_24_P834110	-1.08	A_24_P332326	1.28
ZNF217	2.14	ALDH4A1	1.34	A_24_P617278	-1.08	B2M	-1.29	A_24_P835388	1.20	A_24_P332364	1.32
ZNF226	1.81	ALDH4A1	1.10	A_24_P622697	-1.28	B2M	-1.30	A_24_P83808	1.16	A_24_P332441	1.12
ZNF256	2.06	ALDH6A1	-1.32	A_24_P627678	-1.15	B2M	-1.32	A_24_P840868	-1.48	A_24_P332471	1.35
ZNF26	1.52	ALDH7A1	-1.23	A_24_P631993	-1.06	B2M	-1.41	A_24_P84112	-1.06	A_24_P332482	-1.47
ZNF271	1.52	ALDH7A1	-1.28	A_24_P632160	1.32	B3GALNT1	1.24	A_24_P84408	1.40	A_24_P332532	1.13
ZNF335	1.61	ALDH9A1	-1.26	A_24_P632230	1.45	B3GALNT2	-1.37	A_24_P84508	-1.38	A_24_P332953	-1.19
ZNF337	1.52	ALDOA	1.08	A_24_P633686	-1.03	B3GALT6	-1.30	A_24_P84608	-1.07	A_24_P33525	1.43
ZNF347	1.72	ALDOAP2	1.23	A_24_P641406	1.22	B3GALTL	-1.24	A_24_P84711	1.01	A_24_P33552	-1.18
ZNF426	2.00	ALDOC	-1.13	A_24_P646543	-1.19	B3GALTL	-1.34	A_24_P84808	1.19	A_24_P33607	1.45
ZNF44	1.87	ALG1	1.34	A_24_P651129	-1.14	B3GNT1	-1.23	A_24_P853004	1.05	A_24_P340771	-1.31
ZNF440	1.80	ALG1	1.16	A_24_P66548	1.32	B3GNT9	1.44	A_24_P853302	-1.01	A_24_P340866	1.15
ZNF480	1.75	ALG1	1.13	A_24_P666795	1.23	B3GNT9	1.08	A_24_P853366	1.31	A_24_P340886	1.32
ZNF502	2.52	ALG1	1.09	A_24_P66908	-1.33	B3GNTL1	1.15	A_24_P859124	-1.48	A_24_P340891	-1.03
ZNF507	1.64	ALG10	-1.23	A_24_P67063	-1.05	B4GALT1	-1.36	A_24_P859431	-1.01	A_24_P340916	-1.07
ZNF542	1.58	ALG10B	-1.07	A_24_P67268	1.42	B4GALT2	1.14	A_24_P881608	-1.29	A_24_P341376	-1.03
ZNF544	1.75	ALG10B	-1.49	A_24_P67408	-1.21	B4GALT2	1.13	A_24_P891276	1.31	A_24_P341386	1.02
ZNF551	1.78	ALG11	1.15	A_24_P67494	1.00	B4GALT3	-1.06	A_24_P901084	-1.08	A_24_P341408	1.21
ZNF551	1.65	ALG12	1.02	A_24_P67618	1.04	B4GALT4	-1.37	A_24_P910169	1.08	A_24_P341427	-1.32
ZNF561	1.60	ALG13	-1.17	A_24_P67638	1.28	B4GALT5	1.13	A_24_P912871	1.02	A_24_P341489	1.34
ZNF565	1.68	ALG1L	1.22	A_24_P67748	-1.46	B4GALT5	1.10	A_24_P912985	-1.30	A_24_P341593	1.22
ZNF572	1.57	ALG1L	1.12	A_24_P681563	1.34	B4GALT7	1.34	A_24_P913961	-1.12	A_24_P349387	1.03
ZNF670	1.75	ALG2	1.02	A_24_P682550	-1.06	B9D2	1.32	A_24_P918875	-1.43	A_24_P349547	-1.38
ZNF697	2.55	ALG3	1.41	A_24_P682601	-1.33	BACE1	1.07	A_24_P919168	-1.06	A_24_P349606	1.07
ZNF706	2.08	ALG3	1.10	A_24_P683734	1.27	BACE2	-1.33	A_24_P922120	1.50	A_24_P349636	1.48
ZNF77	1.90	ALG5	1.06	A_24_P689119	1.29	BACH1	-1.09	A_24_P926993	1.01	A_24_P349648	-1.44
ZNF827	2.82	ALG6	-1.10	A_24_P698376	1.08	BAD	1.04	A_24_P928250	-1.47	A_24_P349896	1.16
ZNF841	1.58	ALG8	1.00	A_24_P700170	-1.05	BAG1	1.04	A_24_P928604	-1.20	A_24_P350008	1.18
ZNF93	1.96	ALG9	-1.07	A_24_P713893	-1.12	BAG2	-1.11	A_24_P929650	1.15	A_24_P350060	1.04
ZNF93	1.63	ALG9	-1.08	A_24_P714750	-1.05	BAG3	-1.03	A_24_P93321	1.20	A_24_P350126	-1.09
ZNF93	1.63	ALG9	-1.09	A_24_P716162	1.02	BAG3	-1.22	A_24_P93425	-1.18	A_24_P350136	1.00
ZNF93	1.55	ALKBH1	1.12	A_24_P724106	1.12	BAG5	1.01	A_32_P10100	1.13	A_24_P350307	1.19
ZP3	1.91	ALKBH2	-1.06	A_24_P725365	1.30	BAGE	1.18	A_32_P101195	-1.25	A_24_P358131	1.03
ZSWIM6	1.69	ALKBH3	1.01	A_24_P732439	-1.22	BAHCC1	1.14	A_32_P105893	-1.17	A_24_P358305	-1.14
ZYX	2.49	ALKBH4	-1.06	A_24_P7330	1.14	BAIAP2	1.22	A_32_P106246	-1.45	A_24_P358406	-1.02
40239	-1.36	ALKBH5	1.44	A_24_P733083	-1.24	BAIAP2	-1.11	A_32_P108592	-1.20	A_24_P358578	-1.50
40240	1.10	ALKBH5	1.40	A_24_P736617	1.35	BAMBI	1.00	A_32_P112100	1.24	A_24_P366165	-1.26
40242	-1.08	ALKBH6	1.09	A_24_P736638	1.00	BANF1	1.10	A_32_P11425	-1.45	A_24_P366445	1.24
40242	-1.24	ALKBH7	-1.07	A_24_P7380	1.40	BANP	1.33	A_32_P125549	-1.31	A_24_P366546	-1.04
40243	1.26	ALMS1	1.08	A_24_P739075	-1.07	BANP	-1.07	A_32_P128781	1.27	A_24_P367063	1.00
40243	1.05	ALMS1	1.00	A_24_P745670	1.40	BANP	-1.23	A_32_P140262	1.33	A_24_P367069	1.31
40246	-1.33	ALOX5AP	-1.04	A_24_P7470	1.09	BAP1	1.36	A_32_P140312	1.43	A_24_P367139	1.29
40423	1.01	ALPK1	-1.29	A_24_P749042	1.40	BAP1	1.35	A_32_P140501	-1.11	A_24_P367191	1.34
40423	-1.25	ALPK1	-1.39	A_24_P752279	1.09	BARD1	1.18	A_32_P14737	-1.21	A_24_P367259	1.43
40423	-1.46	ALPPL2	-1.28	A_24_P75408	-1.13	BASP1	-1.48	A_32_P148407	-1.40	A_24_P367326	1.00
40427	1.11	ALS2	-1.41	A_24_P75469	1.30	BAT2	1.27	A_32_P15169	1.06	A_24_P367360	1.41
40428	1.10	ALS2CL	1.35	A_24_P755069	-1.16	BAT2	1.26	A_32_P156549	-1.09	A_24_P370484	1.28
40428	-1.05	ALS2CL	1.25	A_24_P755505	1.24	BAT2L1	-1.02	A_32_P157671	-1.16	A_24_P375076	1.01
40428	-1.40	ALS2CR4	1.01	A_24_P75840	-1.08	BAT2L1	-1.10	A_32_P163472	1.46	A_24_P375340	-1.01
40429	-1.07	ALS2CR4	-1.10	A_24_P75994	-1.06	BAT2L2	1.45	A_32_P168431	1.17	A_24_P375405	1.49
40431	-1.12	AMACR	-1.21	A_24_P76008	1.11	BAT3	1.08	A_32_P169383	-1.06	A_24_P375435	1.07
40432	1.03	AMBRA1	-1.18	A_24_P761457	-1.03	BAT5	1.36	A_32_P16989	-1.03	A_24_P375599	1.40
40434	-1.01	AMDHD2	1.05	A_24_P761818	-1.03	BAX	1.07	A_32_P173385	1.12	A_24_P375683	1.08
40434	-1.49	AMDHD2	-1.02	A_24_P76210	-1.01	BAX	1.02	A_32_P182135	-1.27	A_24_P375962	1.35
40436	1.38	AMFR	1.36	A_24_P76358	1.14	BAX	1.00	A_32_P18493	-1.14	A_24_P383330	1.13
A_23_P103951	-1.05	AMFR	1.28	A_24_P764595	1.00	BAX	-1.01	A_32_P190036	-1.26	A_24_P383660	1.09
A_23_P106814	-1.29	AMH	1.07	A_24_P771278	1.40	BAX	-1.02	A_32_P200429	-1.21	A_24_P383680	1.04
A_23_P10987	1.24	AMMECR1	1.07	A_24_P777185	1.10	BAX	-1.02	A_32_P214565	1.15	A_24_P383834	1.07
A_23_P111766	1.28	AMMECR1L	1.06	A_24_P780609	1.05	BAX	-1.02	A_32_P218707	1.20	A_24_P384369	1.19
A_23_P115902	1.29	AMOTL1	1.23	A_24_P780709	1.00	BAX	-1.03	A_32_P222030	-1.14	A_24_P384539	1.42
A_23_P117943	-1.21	AMOTL1	1.16	A_24_P783679	-1.40	BAZ1A	1.20	A_32_P22989	-1.13	A_24_P392082	1.30
A_23_P118135	1.05	AMOTL2	1.17	A_24_P786912	1.24	BAZ1A	1.16	A_32_P230059	-1.28	A_24_P392195	1.04
A_23_P123234	-1.04	AMPD2	1.26	A_24_P799580	1.15	BAZ1A	1.15	A_32_P231880	-1.04	A_24_P392271	-1.02
A_23_P123234	-1.04	AMPD3	-1.05	A_24_P814246	-1.08	BAZ1A	1.13	A_32_P234913	-1.07	A_24_P392312	-1.21
A_23_P123234	-1.05	AMT	-1.46	A_24_P814444	-1.28	BAZ1A	1.12	A_32_P25809	1.17	A_24_P392540	-1.19
A_23_P123234	-1.05	AMZ2	-1.18	A_24_P828054	1.14	BAZ1A	1.11	A_32_P32923	-1.23	A_24_P392790	1.39
A_23_P123234	-1.05	ANAPC1	1.09	A_24_P828125	-1.05	BAZ1A	1.10	A_32_P36075	-1.05	A_24_P401100	1.29
A_23_P123234	-1.06	ANAPC1	-1.09	A_24_P834110	-1.05	BAZ1A	1.06	A_32_P41594	-1.25	A_24_P401150	-1.03
A_23_P123234	-1.07	ANAPC10	-1.19	A_24_P837234	1.21	BAZ1B	-1.37	A_32_P42213	-1.23	A_24_P401221	1.04
A_23_P123234	-1.10	ANAPC11	1.19	A_24_P83808	1.37	BAZ2B	-1.44	A_32_P42666	-1.48	A_24_P401601	1.14
A_23_P123234	-1.11	ANAPC13	1.01	A_24_P84048	1.00	BBS2	-1.26	A_32_P4608	1.00	A_24_P408981	1.21
A_23_P123234	-1.11	ANAPC2	1.36	A_24_P840868	-1.01	BBS4	-1.08	A_32_P46351	-1.18	A_24_P409402	1.42
A_23_P129405	1.16	ANAPC4	-1.23	A_24_P84112	1.10	BBS4	-1.28	A_32_P46700	1.42	A_24_P409420	1.23
A_23_P130187	-1.22	ANAPC5	1.13	A_24_P84508	-1.38	BBS5	-1.37	A_32_P49392	1.24	A_24_P409471	1.18
A_23_P137830	1.22	ANAPC5	-1.09	A_24_P84558	1.24	BBS7	-1.01	A_32_P58464	-1.24	A_24_P409681	1.04
A_23_P143676	-1.13	ANAPC7	1.09	A_24_P84608	-1.15	BBS9	-1.15	A_32_P61074	-1.10	A_24_P409697	1.08
A_23_P147404	1.38	ANAPC7	1.00	A_24_P84711	1.39	BBX	1.14	A_32_P69653	-1.01	A_24_P409750	-1.10
A_23_P15233	1.23	ANG	-1.26	A_24_P84808	1.44	BC000986	1.00	A_32_P74901	1.43	A_24_P409816	1.01
A_23_P165819	1.32	ANGEL1	-1.04	A_24_P850172	1.46	BC000986	-1.36	A_32_P75141	1.43	A_24_P409824	1.46
A_23_P200955	1.03	ANGEL2	-1.12	A_24_P853004	1.12	BC007358	1.29	A_32_P75501	-1.32	A_24_P409891	-1.05
A_23_P201521	1.01	ANGEL2	-1.18	A_24_P853366	-1.02	BC007784	1.20	A_32_P76112	-1.38	A_24_P410070	1.16
A_23_P202100	1.04	ANGPT2	-1.04	A_24_P853410	1.30	BC007809	1.00	A_32_P79719	1.49	A_24_P41160	-1.20
A_23_P206135	1.12	ANGPTL2	1.07	A_24_P856176	1.07	BC008476	1.03	A_32_P82293	-1.25	A_24_P41250	1.08
A_23_P206568	1.19	ANGPTL2	-1.04	A_24_P859124	1.23	BC011660	1.23	A_32_P83453	-1.35	A_24_P41339	1.16
A_23_P206741	1.27	ANGPTL4	1.42	A_24_P859431	-1.48	BC012193	1.21	A_32_P84119	-1.13	A_24_P41483	1.35
A_23_P210285	1.05	ANKFY1	1.22	A_24_P862524	-1.46	BC014227	1.27	A_32_P86009	1.10	A_24_P41530	1.31
A_23_P211603	-1.13	ANKHD1	1.13	A_24_P878366	-1.31	BC014395	-1.18	A_32_P86494	-1.07	A_24_P41551	1.16
A_23_P250072	-1.31	ANKHD1	-1.06	A_24_P878388	1.35	BC015588	1.40	A_32_P885123	-1.26	A_24_P41593	1.07
A_23_P251196	1.05	ANKHD1	-1.40	A_24_P878419	-1.08	BC016788	-1.08	A_32_P918263	-1.34	A_24_P417220	-1.11
A_23_P253774	1.11	ANKHD1-EIF4EBP3	-1.02	A_24_P881608	1.05	BC018626	1.07	A_32_P99804	-1.48	A_24_P417606	-1.31
A_23_P254288	1.14	ANKIB1	-1.20	A_24_P884915	-1.09	BC019085	-1.01	A2LD1	1.00	A_24_P418019	1.40
A_23_P254384	1.12	ANKK1	-1.44	A_24_P891265	-1.10	BC021035	-1.07	A4GALT	-1.36	A_24_P418028	1.05
A_23_P255637	1.04	ANKLE2	1.47	A_24_P891276	-1.05	BC021234	1.44	AA155810	-1.02	A_24_P418590	-1.24
A_23_P258108	1.33	ANKMY2	-1.30	A_24_P894763	-1.07	BC023330	-1.23	AA292106	1.30	A_24_P418687	1.14
A_23_P26281	-1.26	ANKRD10	1.12	A_24_P901084	-1.27	BC028022	-1.35	AA334114	-1.21	A_24_P418712	1.15
A_23_P28743	-1.25	ANKRD10	1.02	A_24_P912871	1.03	BC029038	-1.08	AA418814	-1.17	A_24_P41979	-1.13
A_23_P329062	-1.04	ANKRD11	-1.06	A_24_P912985	1.04	BC030138	-1.28	AA455656	1.02	A_24_P42014	1.28
A_23_P331087	1.23	ANKRD11	-1.14	A_24_P913961	1.08	BC030757	-1.08	AA484677	-1.31	A_24_P42071	1.16
A_23_P347100	-1.15	ANKRD12	-1.13	A_24_P916228	-1.04	BC031316	-1.21	AA601902	-1.35	A_24_P451992	1.47
A_23_P366468	1.44	ANKRD13A	-1.21	A_24_P918810	1.05	BC031320	-1.25	AA779434	-1.41	A_24_P464489	1.26
A_23_P392897	-1.36	ANKRD13C	-1.09	A_24_P918875	-1.07	BC031957	1.09	AA807805	1.02	A_24_P470782	1.16
A_23_P399579	-1.07	ANKRD13D	1.21	A_24_P919168	1.20	BC032409	-1.38	AAAS	1.34	A_24_P471121	-1.20
A_23_P4462	-1.43	ANKRD13D	1.12	A_24_P922120	1.42	BC033528	1.21	AACS	-1.10	A_24_P477048	1.40
A_23_P45712	1.22	ANKRD16	1.02	A_24_P927245	-1.07	BC034319	-1.20	AAGAB	-1.41	A_24_P477353	1.23
A_23_P47220	-1.07	ANKRD18A	-1.22	A_24_P92744	1.32	BC034827	-1.23	AAMP	-1.31	A_24_P477475	1.09
A_23_P50195	1.27	ANKRD18B	-1.09	A_24_P92823	1.06	BC035147	-1.25	AARS2	-1.33	A_24_P480464	-1.34
A_23_P50320	-1.13	ANKRD2	-1.06	A_24_P928604	-1.21	BC035518	-1.44	AARSD1	-1.35	A_24_P487766	1.28
A_23_P5171	1.02	ANKRD26	-1.26	A_24_P929650	1.08	BC037740	-1.05	AASDH	-1.04	A_24_P489399	1.14
A_23_P57836	1.38	ANKRD27	1.10	A_24_P929974	-1.14	BC038355	1.02	AASDHPPT	1.42	A_24_P489639	1.31
A_23_P58072	1.42	ANKRD28	1.04	A_24_P93052	1.29	BC038432	1.06	AASDHPPT	1.06	A_24_P50139	1.49
A_23_P59828	1.01	ANKRD33B	-1.19	A_24_P93111	-1.03	BC038559	-1.06	AASS	-1.11	A_24_P50157	-1.19
A_23_P63953	1.13	ANKRD36	-1.40	A_24_P93184	1.09	BC038747	1.10	AATF	-1.26	A_24_P50472	-1.08
A_23_P89529	1.39	ANKRD37	-1.02	A_24_P932253	-1.15	BC039676	1.25	AATF	-1.29	A_24_P50509	1.28
A_23_P89841	1.08	ANKRD39	-1.05	A_24_P93321	-1.01	BC040051	1.46	AATK	1.33	A_24_P50554	1.02
A_23_P91615	1.11	ANKRD46	-1.32	A_24_P93425	-1.43	BC040991	-1.30	AB019564	-1.32	A_24_P50567	1.22
A_23_P96017	-1.31	ANKRD49	-1.18	A_24_P941540	1.04	BC042851	-1.42	ABCA5	1.20	A_24_P505981	1.42
A_23_P98042	1.41	ANKRD54	1.16	A_32_P10100	1.38	BC043173	-1.02	ABCA5	-1.03	A_24_P508946	1.34
A_23_P99731	1.03	ANKRD54	1.13	A_32_P101195	1.13	BC043620	1.02	ABCA7	-1.27	A_24_P541483	1.06
A_24_P101101	1.16	ANKRD57	-1.30	A_32_P105865	1.01	BC043620	1.01	ABCB1	1.49	A_24_P547010	1.33
A_24_P101146	-1.01	ANKRD9	-1.10	A_32_P105893	-1.42	BC046172	-1.17	ABCB1	1.48	A_24_P562242	-1.08
A_24_P101181	-1.06	ANKS1A	-1.16	A_32_P106246	-1.01	BC047111	-1.16	ABCB1	1.47	A_24_P565908	-1.28
A_24_P101261	-1.25	ANKS3	-1.06	A_32_P112546	-1.15	BC049371	-1.23	ABCB6	-1.17	A_24_P568645	1.20
A_24_P101271	-1.15	ANKS6	-1.04	A_32_P113533	-1.05	BC057844	1.00	ABCB6	-1.27	A_24_P571824	1.25
A_24_P101426	-1.16	ANKZF1	-1.01	A_32_P11425	1.42	BC063022	-1.06	ABCB7	-1.03	A_24_P572229	1.06
A_24_P101480	-1.10	ANLN	1.10	A_32_P115043	1.10	BC063441	1.09	ABCC1	1.31	A_24_P584463	1.12
A_24_P101493	1.03	ANO10	1.00	A_32_P118896	1.27	BC066984	1.08	ABCC10	1.10	A_24_P58477	1.10
A_24_P101617	1.31	ANO6	1.08	A_32_P12282	-1.04	BC066989	-1.17	ABCC3	1.45	A_24_P58597	1.15
A_24_P101694	1.37	ANP32A	1.35	A_32_P124521	-1.10	BC067908	1.16	ABCE1	1.24	A_24_P58647	1.20
A_24_P101742	1.47	ANP32A	-1.02	A_32_P125549	-1.06	BC070327	1.11	ABCF1	-1.14	A_24_P58727	-1.25
A_24_P101859	1.06	ANP32A	-1.07	A_32_P127454	-1.25	BC070350	-1.32	ABCF2	-1.25	A_24_P587938	1.18
A_24_P101960	-1.09	ANP32B	1.18	A_32_P128399	-1.07	BC070363	-1.04	ABCF3	-1.30	A_24_P58899	-1.09
A_24_P109614	1.15	ANP32E	-1.17	A_32_P1291	1.05	BC073171	-1.50	ABCG1	1.06	A_24_P592591	-1.13
A_24_P109941	-1.23	ANP32E	-1.20	A_32_P133926	-1.41	BC073855	1.30	ABHD10	-1.30	A_24_P603890	1.14
A_24_P109973	-1.06	ANPEP	1.14	A_32_P139021	1.37	BC092452	1.02	ABHD11	1.18	A_24_P606663	1.11
A_24_P110082	1.08	ANTXR1	1.38	A_32_P140262	1.03	BC144439	1.38	ABHD11	-1.35	A_24_P607107	1.02
A_24_P110273	1.00	ANTXR1	1.24	A_32_P140501	-1.01	BC156598	1.09	ABHD12	-1.08	A_24_P608790	1.04
A_24_P110521	1.09	ANTXR1	-1.21	A_32_P14737	-1.43	BCAP31	1.33	ABHD13	1.28	A_24_P612656	1.12
A_24_P110601	-1.21	ANTXR2	1.07	A_32_P148407	-1.18	BCAP31	-1.03	ABHD14A	-1.15	A_24_P617278	-1.33
A_24_P118271	-1.09	ANXA1	1.08	A_32_P149735	-1.36	BCAR1	-1.03	ABHD14B	-1.08	A_24_P625683	1.38
A_24_P118281	-1.05	ANXA11	1.33	A_32_P156549	-1.17	BCAR3	-1.09	ABHD2	1.17	A_24_P627678	1.29
A_24_P118422	-1.08	ANXA11	1.09	A_32_P163472	1.01	BCAS2	-1.25	ABHD4	1.15	A_24_P631993	1.23
A_24_P118541	-1.03	ANXA2	1.36	A_32_P167577	-1.50	BCAS3	1.21	ABHD8	-1.21	A_24_P632160	1.32
A_24_P118591	-1.06	ANXA2	1.31	A_32_P168431	1.15	BCAS3	1.19	ABI1	-1.04	A_24_P633686	1.08
A_24_P118855	1.11	ANXA2P1	1.14	A_32_P168727	1.07	BCAS4	-1.44	ABI2	1.06	A_24_P638453	1.03
A_24_P118874	-1.45	ANXA3	1.00	A_32_P169383	1.04	BCAT1	1.11	ABI3	-1.46	A_24_P641406	-1.43
A_24_P119165	1.16	ANXA4	-1.28	A_32_P172002	1.23	BCAT1	-1.37	ABL1	-1.05	A_24_P646543	-1.04
A_24_P126691	1.08	ANXA6	1.27	A_32_P173385	1.19	BCAT2	-1.07	ABL2	-1.08	A_24_P651129	-1.04
A_24_P126731	1.14	ANXA7	1.00	A_32_P179205	1.32	BCCIP	-1.23	ABLIM1	1.24	A_24_P66548	1.07
A_24_P126851	1.18	ANXA8L2	-1.02	A_32_P182135	1.09	BCDIN3D	-1.05	ABLIM2	-1.46	A_24_P67100	1.44
A_24_P126902	1.34	AOX1	1.02	A_32_P18493	1.16	BCKDHB	1.06	ABLIM3	1.24	A_24_P67268	-1.02
A_24_P127082	1.15	AP1AR	-1.18	A_32_P190036	-1.05	BCKDK	1.46	ABR	-1.40	A_24_P67408	-1.09
A_24_P127181	1.08	AP1B1	1.48	A_32_P19460	-1.23	BCKDK	1.43	ABTB1	1.24	A_24_P675947	1.21
A_24_P127442	1.04	AP1G1	1.33	A_32_P19466	-1.29	BCL10	-1.37	ABTB1	-1.18	A_24_P67748	-1.05
A_24_P127462	1.33	AP1G1	1.18	A_32_P200429	-1.18	BCL2L1	1.35	ACAA1	-1.04	A_24_P681563	-1.21
A_24_P135391	-1.06	AP1G1	1.13	A_32_P200820	1.06	BCL2L1	1.35	ACAA1	-1.09	A_24_P682550	1.16
A_24_P135515	1.19	AP1G2	-1.05	A_32_P202621	-1.14	BCL2L1	1.34	ACAA2	1.26	A_24_P682601	1.04
A_24_P135771	1.43	AP1M1	1.38	A_32_P202778	1.08	BCL2L1	1.33	ACAD10	-1.34	A_24_P686014	1.47
A_24_P135921	-1.30	AP1S2	1.09	A_32_P212373	1.45	BCL2L1	1.31	ACAD8	-1.14	A_24_P7040	1.17
A_24_P136011	1.17	AP2A2	1.27	A_32_P214565	1.11	BCL2L1	1.30	ACAD8	-1.17	A_24_P713893	-1.04
A_24_P144084	1.00	AP2A2	1.06	A_32_P222030	-1.02	BCL2L1	1.28	ACAD9	1.04	A_24_P7181	1.06
A_24_P144134	-1.27	AP2B1	1.10	A_32_P225647	-1.22	BCL2L1	1.28	ACADS	-1.02	A_24_P7330	-1.14
A_24_P144163	1.17	AP2B1	1.03	A_32_P231880	1.21	BCL2L1	1.26	ACADSB	1.17	A_24_P733083	-1.31
A_24_P144183	1.22	AP2M1	1.41	A_32_P234913	1.02	BCL2L1	1.23	ACADVL	-1.17	A_24_P736638	1.47
A_24_P144314	1.17	AP2S1	1.05	A_32_P25809	1.22	BCL2L11	-1.14	ACAT1	1.29	A_24_P7380	1.49
A_24_P144383	1.07	AP3B1	-1.11	A_32_P30187	1.12	BCL2L12	-1.09	ACAT1	1.05	A_24_P745670	-1.15
A_24_P144556	-1.10	AP3D1	-1.41	A_32_P32923	-1.08	BCL2L13	1.22	ACAT2	1.16	A_24_P7470	-1.12
A_24_P144666	1.49	AP3M1	-1.02	A_32_P35031	-1.01	BCL2L2	1.05	ACAT2	-1.01	A_24_P752362	1.25
A_24_P145787	1.18	AP3M1	-1.09	A_32_P36075	-1.03	BCL3	1.36	ACBD3	1.48	A_24_P75408	1.35
A_24_P152433	1.21	AP3M2	1.02	A_32_P38228	-1.18	BCL6	-1.47	ACBD3	1.05	A_24_P75469	1.32
A_24_P152792	-1.02	AP3M2	-1.16	A_32_P42666	-1.29	BCL6B	-1.09	ACBD6	1.03	A_24_P755069	1.02
A_24_P152793	1.48	AP3S1	1.09	A_32_P4608	1.12	BCL7A	-1.20	ACCN2	-1.23	A_24_P755169	-1.37
A_24_P152983	-1.07	AP3S2	1.00	A_32_P49392	1.35	BCL7B	-1.22	ACD	-1.07	A_24_P75700	-1.36
A_24_P153063	1.10	AP3S2	-1.11	A_32_P58464	1.03	BCL7C	-1.10	ACER3	1.39	A_24_P75948	1.50
A_24_P15821	1.16	AP4B1	-1.19	A_32_P61074	1.33	BCL9L	1.15	ACER3	-1.24	A_24_P76169	-1.12
A_24_P160920	1.06	AP4E1	-1.04	A_32_P6274	-1.21	BCLAF1	-1.49	ACIN1	-1.25	A_24_P761818	1.32
A_24_P161393	1.14	AP4M1	1.28	A_32_P6442	1.02	BCLAF1	-1.50	ACLY	1.11	A_24_P764595	-1.01
A_24_P161459	-1.28	APBA2	1.27	A_32_P65371	-1.20	BCORL1	-1.09	ACO1	1.29	A_24_P777185	-1.07
A_24_P161494	1.34	APBB1	1.05	A_32_P69653	-1.10	BCR	1.42	ACO2	1.00	A_24_P780319	1.05
A_24_P161914	1.10	APBB2	1.09	A_32_P71183	-1.19	BCR	1.24	ACO2	-1.10	A_24_P780609	1.05
A_24_P16291	-1.06	APBB2	-1.06	A_32_P74901	1.13	BCR	1.20	ACOT11	-1.28	A_24_P780709	1.22
A_24_P169493	1.08	APBB3	-1.37	A_32_P75501	-1.17	BCR	1.09	ACOT13	-1.34	A_24_P783679	1.23
A_24_P169645	-1.08	APEH	1.08	A_32_P76112	1.12	BCR	-1.06	ACOT7	-1.14	A_24_P789842	1.30
A_24_P170025	-1.11	APEH	-1.07	A_32_P77759	1.15	BCS1L	1.34	ACOT9	1.20	A_24_P796274	-1.07
A_24_P170103	-1.31	APEX1	1.42	A_32_P83795	-1.34	BDH1	-1.06	ACOT9	-1.14	A_24_P814246	1.36
A_24_P170147	-1.13	APEX1	1.33	A_32_P84119	-1.07	BDH2	1.12	ACOX1	1.06	A_24_P814444	-1.08
A_24_P170203	1.01	APEX2	1.01	A_32_P86009	-1.10	BE064950	-1.16	ACOX1	1.03	A_24_P834110	-1.04
A_24_P170496	-1.15	API5	1.35	A_32_P86494	1.16	BE388027	1.21	ACOX3	-1.06	A_24_P835388	1.07
A_24_P174063	-1.24	API5	1.26	A_32_P90178	-1.16	BE540788	1.41	ACOX3	-1.22	A_24_P837234	1.25
A_24_P177634	1.15	APIP	-1.10	A_32_P918263	-1.01	BE835321	1.06	ACP1	1.21	A_24_P83808	1.01
A_24_P178167	1.25	APITD1	1.14	A_32_P93807	1.16	BE855644	-1.21	ACP6	-1.23	A_24_P84048	1.11
A_24_P178333	-1.13	APLF	-1.13	A_32_P99804	-1.13	BE970058	-1.49	ACSF2	-1.35	A_24_P840868	-1.42
A_24_P178415	1.15	APLP2	1.20	A4GALT	-1.14	BECN1	-1.12	ACSF3	-1.33	A_24_P84112	-1.06
A_24_P178643	1.16	APLP2	1.18	AA155810	1.39	BECN1	-1.15	ACSF3	-1.41	A_24_P84808	1.40
A_24_P178654	1.26	APOA1BP	-1.01	AA291137	1.38	BEND3	-1.28	ACSL1	-1.18	A_24_P859124	1.13
A_24_P178663	-1.24	APOBEC3B	-1.07	AA292106	1.34	BEND7	1.11	ACSL3	1.08	A_24_P859431	-1.01
A_24_P178693	-1.03	APOBEC3F	-1.03	AA451906	-1.26	BET1L	1.42	ACSL5	1.01	A_24_P862524	-1.40
A_24_P178764	1.05	APOBEC3F	-1.25	AA554330	-1.19	BET1L	-1.41	ACSS2	-1.28	A_24_P868905	1.20
A_24_P178784	-1.21	APOBEC3G	-1.13	AA554768	1.17	BF083139	-1.49	ACTA2	1.31	A_24_P878366	1.36
A_24_P186354	-1.15	APOE	1.50	AA601902	-1.09	BF129169	1.44	ACTB	1.07	A_24_P878419	1.17
A_24_P186764	1.25	APOE	1.48	AA779434	-1.30	BF213738	1.32	ACTB	-1.31	A_24_P881608	1.19
A_24_P187023	-1.20	APOE	1.47	AA807805	-1.16	BF433725	-1.47	ACTB	-1.33	A_24_P894763	-1.04
A_24_P187154	-1.11	APOE	1.47	AA807824	1.29	BF509482	-1.18	ACTB	-1.33	A_24_P896373	-1.31
A_24_P187304	-1.29	APOE	1.46	AACS	1.30	BF593129	-1.14	ACTB	-1.34	A_24_P900721	1.37
A_24_P187459	-1.26	APOE	1.40	AAGAB	-1.21	BF869497	1.05	ACTB	-1.36	A_24_P901084	-1.35
A_24_P187626	1.37	APOL1	1.02	AAMP	-1.35	BF895757	1.45	ACTB	-1.37	A_24_P912871	1.39
A_24_P194954	1.15	APOL2	1.41	AARS2	-1.13	BF928446	-1.34	ACTB	-1.38	A_24_P912985	-1.50
A_24_P194962	1.24	APOL3	1.35	AARSD1	1.14	BFAR	-1.02	ACTB	-1.38	A_24_P913961	1.03
A_24_P195145	1.32	APOL3	1.27	AASDHPPT	-1.04	BFSP1	1.31	ACTB	-1.38	A_24_P914208	-1.48
A_24_P195257	1.33	APOL6	1.19	AASDHPPT	-1.07	BG031574	1.27	ACTB	-1.42	A_24_P916228	-1.32
A_24_P195327	1.05	APOLD1	-1.08	AASDHPPT	-1.32	BG118529	-1.35	ACTG1	1.09	A_24_P917457	-1.03
A_24_P195400	-1.12	APOM	1.16	AASS	1.47	BG186943	1.05	ACTL6A	1.50	A_24_P918810	1.26
A_24_P195510	1.18	APOO	1.04	AATF	-1.06	BG186943	1.05	ACTN1	-1.23	A_24_P920664	1.31
A_24_P195556	1.10	APP	1.31	AATF	-1.06	BG187898	1.20	ACTN1	-1.33	A_24_P922120	-1.09
A_24_P195714	-1.05	APP	1.28	ABCA3	-1.17	BG216229	-1.35	ACTR10	1.34	A_24_P926993	-1.22
A_24_P195724	1.15	APP	1.25	ABCA5	1.44	BG259864	1.38	ACTR10	1.14	A_24_P92722	-1.23
A_24_P196024	1.08	APP	1.23	ABCB10	-1.05	BG292169	-1.06	ACTR1A	-1.03	A_24_P92744	1.47
A_24_P203827	-1.16	APP	1.23	ABCB6	1.32	BG534208	1.37	ACTR1A	-1.27	A_24_P928604	-1.25
A_24_P203984	-1.39	APP	1.22	ABCB6	1.26	BG571904	-1.04	ACTR1B	1.18	A_24_P93111	-1.23
A_24_P204015	-1.23	APP	1.20	ABCB7	1.22	BG680979	1.28	ACTR2	1.46	A_24_P93184	-1.13
A_24_P204095	1.18	APP	1.19	ABCC10	1.17	BG777521	-1.05	ACTR3	1.45	A_32_P10100	1.06
A_24_P204135	-1.07	APP	1.15	ABCD3	1.09	BG823299	-1.16	ACTR3	1.40	A_32_P101195	1.26
A_24_P204144	-1.24	APP	1.10	ABCD4	-1.26	BGLAP	1.05	ACTR5	-1.48	A_32_P125549	-1.38
A_24_P204414	-1.25	APPBP2	-1.04	ABCE1	-1.01	BHLHE41	-1.31	ACTR6	1.11	A_32_P1291	1.07
A_24_P204454	1.07	APPL2	1.05	ABCF1	-1.09	BI905948	-1.02	ACVRL1	1.16	A_32_P140501	-1.35
A_24_P204484	-1.07	APRT	1.11	ABCF2	-1.10	BICC1	-1.20	ACY1	-1.22	A_32_P145159	1.34
A_24_P204604	-1.29	APTX	-1.02	ABCF2	-1.27	BID	-1.17	ACYP1	-1.13	A_32_P15169	-1.02
A_24_P204664	-1.25	AQP2	-1.16	ABCF3	-1.05	BID	-1.50	ACYP2	1.27	A_32_P156549	1.12
A_24_P212314	1.05	AQR	1.25	ABCG2	1.12	BIN1	1.07	ACYP2	1.24	A_32_P163472	-1.37
A_24_P212355	1.46	ARAF	1.19	ABHD10	1.01	BIN1	-1.18	ACYP2	1.23	A_32_P167592	1.05
A_24_P212596	-1.26	ARAP1	-1.17	ABHD11	1.10	BIN3	1.09	ADA	1.08	A_32_P168431	1.32
A_24_P212605	-1.10	ARAP3	1.23	ABHD12	1.21	BIN3	1.05	ADAL	-1.05	A_32_P16989	1.31
A_24_P212611	1.02	ARCN1	1.28	ABHD12	1.05	BIN3	-1.01	ADAL	-1.20	A_32_P173385	1.14
A_24_P212654	1.29	ARCN1	1.26	ABHD13	-1.08	BIRC2	1.01	ADAM10	1.42	A_32_P179646	1.09
A_24_P212715	-1.19	AREG	1.15	ABHD14A	1.46	BIRC3	-1.30	ADAM17	1.30	A_32_P182135	1.02
A_24_P212726	1.19	ARF1	1.41	ABHD14B	1.10	BIRC5	1.13	ADAM17	-1.47	A_32_P18493	1.05
A_24_P212764	-1.40	ARF1	1.23	ABHD2	1.08	BIRC5	1.12	ADAM19	-1.03	A_32_P190036	1.15
A_24_P212834	1.10	ARF1	1.18	ABHD2	1.04	BIRC5	1.09	ADAM8	1.14	A_32_P194182	-1.19
A_24_P213073	1.14	ARF1	1.17	ABHD3	-1.02	BIRC5	1.09	ADAMTS7	1.08	A_32_P19460	-1.28
A_24_P213144	-1.13	ARF3	1.41	ABHD8	-1.16	BIRC5	1.08	ADARB1	-1.03	A_32_P19466	-1.05
A_24_P213175	1.15	ARF3	1.34	ABI1	-1.11	BIRC5	1.07	ADAT1	1.44	A_32_P196411	-1.36
A_24_P213228	-1.05	ARF3	1.11	ABI1	-1.27	BIRC5	1.06	ADAT2	1.02	A_32_P200429	-1.40
A_24_P213284	-1.11	ARF4	-1.04	ABI2	1.33	BIRC5	1.05	ADAT2	-1.22	A_32_P202621	1.47
A_24_P213321	-1.02	ARF5	1.25	ABI2	-1.13	BIRC5	1.05	ADCK2	1.10	A_32_P202778	-1.47
A_24_P213396	1.34	ARF5	1.08	ABI3	-1.24	BIRC5	1.03	ADCK2	-1.21	A_32_P218707	-1.15
A_24_P221057	1.10	ARF6	1.35	ABL1	1.31	BIVM	-1.17	ADCY3	1.13	A_32_P220567	-1.01
A_24_P221335	1.12	ARF6	1.03	ABL2	1.05	BLCAP	-1.37	ADCY6	-1.34	A_32_P222030	1.26
A_24_P221375	-1.07	ARFGAP1	1.03	ABR	-1.16	BLM	-1.15	ADCY9	-1.20	A_32_P25809	1.07
A_24_P229616	1.18	ARFGAP2	1.31	ABT1	1.06	BLMH	-1.18	ADD1	1.20	A_32_P32923	-1.23
A_24_P229848	1.30	ARFGAP3	-1.19	ABTB1	1.45	BLMH	-1.30	ADD3	1.40	A_32_P38228	-1.07
A_24_P229903	-1.23	ARFGEF1	-1.06	ABTB1	1.23	BLOC1S2	-1.22	ADH5	1.26	A_32_P42213	-1.03
A_24_P229911	1.02	ARFGEF2	1.01	ABTB2	-1.43	BLOC1S2	-1.27	ADI1	1.00	A_32_P42666	-1.12
A_24_P230009	-1.07	ARFIP1	-1.03	ACAA1	1.24	BLVRA	-1.29	ADI1	-1.20	A_32_P4608	-1.33
A_24_P230248	-1.06	ARFIP2	1.18	ACAA1	1.13	BLVRB	1.24	ADI1	-1.37	A_32_P58464	-1.28
A_24_P230416	1.03	ARFRP1	-1.01	ACAD10	1.08	BLZF1	-1.30	ADIPOR1	1.28	A_32_P6274	-1.25
A_24_P230457	-1.45	ARG2	-1.06	ACAD8	-1.01	BM468849	1.05	ADIPOR2	-1.26	A_32_P6442	-1.13
A_24_P233560	1.10	ARGLU1	-1.28	ACAD8	-1.04	BM479077	1.07	ADK	-1.33	A_32_P69653	-1.32
A_24_P234871	-1.06	ARHGAP1	1.15	ACAD9	1.33	BM687502	-1.25	ADORA2A	-1.39	A_32_P75501	-1.36
A_24_P237686	1.00	ARHGAP10	1.19	ACADM	1.06	BM701600	-1.03	ADORA2B	1.03	A_32_P76112	-1.17
A_24_P238316	1.05	ARHGAP11A	1.25	ACADS	1.12	BM725480	1.21	ADPGK	1.31	A_32_P78285	-1.17
A_24_P238426	-1.13	ARHGAP12	-1.04	ACADSB	1.03	BM929303	-1.06	ADPRHL1	1.09	A_32_P83795	-1.47
A_24_P238616	-1.45	ARHGAP17	1.16	ACADVL	-1.02	BM932296	1.11	ADPRHL2	-1.29	A_32_P84119	-1.49
A_24_P238716	-1.07	ARHGAP17	-1.04	ACAP2	-1.05	BM983822	1.15	ADRB2	1.49	A_32_P86009	1.28
A_24_P238868	1.25	ARHGAP18	-1.45	ACAT1	-1.06	BM984383	1.35	ADRB2	1.43	A_32_P86494	-1.08
A_24_P238996	-1.06	ARHGAP19	1.03	ACAT2	1.43	BM989848	-1.19	ADRBK1	1.28	A_32_P90987	-1.41
A_24_P24142	-1.29	ARHGAP21	1.42	ACBD3	-1.17	BM997687	-1.14	ADRM1	1.24	A_32_P918263	-1.04
A_24_P24230	1.06	ARHGAP22	1.14	ACBD5	-1.37	BMI1	-1.26	ADRM1	1.20	A4GALT	-1.33
A_24_P24332	1.37	ARHGAP23	1.11	ACBD6	1.08	BMP1	1.37	ADSL	-1.06	AA334114	-1.11
A_24_P24453	1.34	ARHGAP24	1.22	ACER3	-1.06	BMP4	1.30	ADSSL1	1.35	AA451906	1.43
A_24_P246692	-1.10	ARHGAP24	1.17	ACIN1	-1.50	BMPR2	-1.21	AEBP2	1.34	AA807805	1.09
A_24_P246748	-1.15	ARHGAP26	1.06	ACLY	-1.13	BMS1	1.20	AEN	-1.15	AACS	-1.27
A_24_P246963	1.17	ARHGAP29	-1.07	ACO2	1.09	BMS1	1.12	AES	-1.02	AAGAB	-1.17
A_24_P247014	1.43	ARHGAP4	-1.22	ACO2	1.09	BMS1	-1.08	AF085351	-1.03	AAMP	1.35
A_24_P247074	1.33	ARHGAP5	-1.22	ACOT13	1.15	BMS1	-1.18	AF086286	-1.29	AARS2	-1.22
A_24_P247175	1.48	ARHGDIB	1.20	ACOT7	-1.13	BMS1	-1.20	AF087999	1.31	AARSD1	-1.26
A_24_P24724	1.04	ARHGEF1	1.49	ACOT8	1.16	BMS1	-1.22	AF090930	1.07	AASDH	1.04
A_24_P247464	-1.02	ARHGEF10	1.41	ACOT9	1.22	BNC2	-1.36	AF116688	-1.02	AASDHPPT	1.29
A_24_P247493	1.02	ARHGEF10	1.40	ACOT9	-1.01	BNIP1	-1.03	AF130091	1.10	AASDHPPT	1.22
A_24_P247576	1.03	ARHGEF10	-1.18	ACOX1	1.03	BNIP2	1.03	AF152351	-1.44	AASDHPPT	1.02
A_24_P247596	-1.33	ARHGEF10L	1.05	ACOX1	-1.11	BNIP3L	-1.20	AF159295	1.29	AASS	-1.22
A_24_P247616	-1.15	ARHGEF11	1.32	ACOX3	1.30	BNIP3L	-1.27	AF161353	-1.10	AATF	1.11
A_24_P24790	1.19	ARHGEF12	1.03	ACOX3	1.27	BOD1	-1.02	AF277175	-1.38	AATF	1.02
A_24_P24806	1.08	ARHGEF15	-1.25	ACP1	1.11	BOD1	-1.13	AF290475	1.13	ABCA3	-1.50
A_24_P24982	1.11	ARHGEF16	1.41	ACP2	-1.11	BOD1L	-1.11	AF321617	1.02	ABCA6	-1.15
A_24_P255123	-1.32	ARHGEF17	-1.19	ACP2	-1.14	BOK	1.38	AF321617	-1.19	ABCA7	-1.04
A_24_P255252	-1.10	ARHGEF18	1.03	ACP6	1.22	BOLA2	-1.07	AF391805	1.38	ABCB1	1.16
A_24_P255303	1.27	ARHGEF19	-1.23	ACPL2	-1.23	BOLA2B	1.06	AF531436	-1.20	ABCB1	1.11
A_24_P255314	1.07	ARHGEF2	1.29	ACSF3	-1.10	BOLA3	-1.38	AFAP1L1	-1.14	ABCB1	1.10
A_24_P255473	-1.12	ARHGEF5	1.11	ACSF3	-1.12	BOP1	1.31	AFARP1	-1.38	ABCB1	1.07
A_24_P255509	1.05	ARHGEF5	-1.18	ACSL1	-1.16	BP217036	-1.14	AFG3L1	1.44	ABCB1	1.07
A_24_P255663	1.18	ARHGEF7	1.15	ACSL3	-1.06	BPGM	1.31	AFG3L2	-1.10	ABCB1	1.06
A_24_P255786	1.25	ARHGEF9	-1.21	ACSL4	1.01	BPHL	-1.16	AFTPH	1.21	ABCB1	1.04
A_24_P255836	-1.25	ARID1A	1.38	ACSS1	-1.17	BPTF	1.28	AFTPH	1.13	ABCB1	1.03
A_24_P255865	-1.02	ARID1B	1.09	ACSS2	1.46	BPTF	1.02	AFTPH	1.05	ABCB1	1.02
A_24_P256037	1.24	ARID2	1.00	ACTB	1.05	BQ017638	1.15	AG2	-1.23	ABCB1	1.01
A_24_P263443	1.20	ARID3B	-1.07	ACTB	-1.07	BQ071182	-1.26	AGA	-1.05	ABCB6	-1.17
A_24_P264004	-1.07	ARID4B	1.02	ACTB	-1.18	BQ072652	1.33	AGAP1	-1.19	ABCB7	-1.25
A_24_P264143	1.14	ARID4B	-1.22	ACTBL2	-1.22	BQ130701	1.06	AGAP3	-1.18	ABCC1	1.33
A_24_P264416	1.34	ARID5A	1.31	ACTG1	1.04	BQ233242	1.22	AGAP3	-1.36	ABCC10	1.32
A_24_P264549	1.26	ARID5B	1.12	ACTL6A	1.17	BQ424374	1.40	AGAP7	1.44	ABCC3	-1.02
A_24_P264597	-1.03	ARID5B	-1.22	ACTN1	1.16	BQ434958	1.23	AGAP7	1.26	ABCD3	1.36
A_24_P264685	-1.16	ARID5B	-1.46	ACTN1	-1.28	BQ926066	-1.36	AGAP7	1.23	ABCG1	-1.47
A_24_P272503	1.11	ARIH1	1.16	ACTN1	-1.46	BRAF	1.16	AGAP8	-1.06	ABCG2	1.13
A_24_P272523	-1.14	ARIH1	1.13	ACTN4	1.22	BRAF	1.11	AGBL5	-1.13	ABHD10	1.11
A_24_P272590	1.05	ARIH1	1.08	ACTR10	1.12	BRAF	1.10	AGFG1	1.30	ABHD11	-1.17
A_24_P272713	1.48	ARIH2	1.20	ACTR10	1.11	BRAF	1.08	AGFG2	-1.31	ABHD11	-1.28
A_24_P272886	-1.07	ARIH2	-1.36	ACTR1A	-1.14	BRAF	1.07	AGGF1	1.44	ABHD12	1.36
A_24_P273014	1.25	ARL1	1.00	ACTR1A	-1.26	BRAF	1.07	AGK	1.47	ABHD12	-1.23
A_24_P279760	-1.20	ARL1	-1.12	ACTR1B	1.07	BRAF	1.05	AGPAT1	-1.35	ABHD13	1.20
A_24_P280873	1.19	ARL1	-1.24	ACTR2	-1.03	BRAF	1.05	AGPAT2	-1.08	ABHD14A	-1.08
A_24_P280903	1.04	ARL13B	-1.12	ACTR3	-1.10	BRAF	1.03	AGPAT3	1.45	ABHD14B	-1.07
A_24_P280933	1.43	ARL16	1.06	ACTR5	-1.22	BRAF	1.01	AGPAT3	-1.24	ABHD15	1.01
A_24_P280953	-1.21	ARL17A	-1.11	ACTR6	1.17	BRAP	1.26	AGPAT3	-1.31	ABHD2	1.02
A_24_P281304	1.19	ARL17A	-1.23	ACTR8	-1.28	BRCA1	-1.07	AGPAT4	-1.29	ABHD3	1.27
A_24_P281504	-1.26	ARL2	-1.13	ACVR1	1.27	BRCA1	-1.08	AGPAT5	1.21	ABHD4	1.01
A_24_P281853	1.46	ARL2BP	1.13	ACVR1B	-1.38	BRCA1	-1.09	AGPAT6	1.33	ABHD5	-1.22
A_24_P289573	-1.17	ARL3	1.11	ACVR2B	-1.01	BRCA1	-1.09	AGPAT6	1.25	ABHD6	-1.36
A_24_P289884	-1.18	ARL3	1.08	ACVRL1	1.22	BRCA1	-1.13	AGPHD1	-1.48	ABHD8	1.23
A_24_P290263	1.21	ARL4A	-1.02	ACY1	-1.15	BRCA1	-1.14	AGPS	1.23	ABI1	1.46
A_24_P297798	1.40	ARL5A	-1.03	ACYP1	-1.06	BRCA1	-1.15	AGPS	-1.40	ABI1	-1.27
A_24_P298029	-1.01	ARL5A	-1.16	ACYP2	1.32	BRCA1	-1.18	AGTPBP1	1.03	ABI2	1.02
A_24_P298238	1.31	ARL6IP1	1.06	ACYP2	1.26	BRCA1	-1.19	AGTRAP	1.02	ABI3	-1.03
A_24_P298320	1.14	ARL6IP1	-1.04	ACYP2	1.11	BRCA1	-1.21	AGXT2L2	1.23	ABI3BP	1.38
A_24_P298464	-1.29	ARL6IP4	1.12	ADA	1.23	BRCC3	-1.14	AHCY	-1.06	ABL1	1.20
A_24_P298616	-1.22	ARL6IP4	1.05	ADAL	1.43	BRD1	1.03	AHCY	-1.44	ABL1	1.03
A_24_P298744	1.01	ARL6IP4	-1.04	ADAM15	1.23	BRD2	-1.13	AHCYL1	1.24	ABL2	-1.10
A_24_P298834	1.22	ARL6IP5	-1.13	ADAM17	-1.46	BRD3	-1.03	AHCYL1	1.06	ABL2	-1.38
A_24_P298835	1.20	ARL6IP5	-1.17	ADAM17	-1.46	BRD4	-1.23	AHCYL2	1.14	ABLIM3	1.02
A_24_P298894	1.25	ARL6IP6	-1.36	ADAM9	-1.32	BRD7	-1.05	AHNAK	-1.04	ABT1	-1.35
A_24_P298946	1.19	ARL8A	1.14	ADAMTS13	1.07	BRD7P3	-1.34	AHNAK	-1.10	ABTB1	1.10
A_24_P298962	1.10	ARL8B	1.04	ADAMTSL1	-1.03	BRD8	1.07	AHNAK	-1.22	ABTB1	1.04
A_24_P306355	1.03	ARL8B	-1.06	ADARB1	1.19	BRE	1.21	AHR	1.31	ABTB2	1.06
A_24_P306527	-1.04	ARMC1	-1.25	ADAT1	1.13	BRF2	-1.04	AHSA1	-1.31	ACAA1	-1.02
A_24_P306585	1.27	ARMC10	1.03	ADAT1	1.07	BRI3BP	1.10	AI024778	-1.12	ACAA1	-1.16
A_24_P306614	1.07	ARMC10	-1.01	ADAT2	1.02	BRI3BP	1.05	AI078143	-1.24	ACAA2	1.05
A_24_P306754	1.11	ARMC5	1.43	ADAT2	-1.18	BRI3BP	-1.07	AI140519	-1.01	ACAD10	1.45
A_24_P306788	1.01	ARMC7	1.01	ADCK2	1.22	BRIP1	-1.09	AI435603	-1.24	ACAD8	1.08
A_24_P306964	1.06	ARMC8	1.22	ADCK5	1.25	BRIX1	-1.26	AI523154	-1.02	ACAD8	-1.38
A_24_P306968	-1.02	ARMC8	1.12	ADCY3	-1.03	BRMS1	1.23	AI910722	-1.28	ACAD9	-1.17
A_24_P307065	-1.18	ARMC8	1.02	ADCY4	1.04	BRMS1L	-1.29	AI928490	1.44	ACADM	1.25
A_24_P307075	-1.27	ARMC9	1.29	ADCY6	-1.37	BRMS1L	-1.30	AI985214	1.19	ACADVL	-1.16
A_24_P307126	1.11	ARMC9	1.26	ADCY9	1.24	BRP44	-1.31	AIFM1	-1.40	ACAP2	1.10
A_24_P307205	1.28	ARMCX1	-1.31	ADCY9	1.00	BRP44L	-1.14	AIFM2	-1.16	ACAT1	-1.05
A_24_P307255	-1.09	ARMCX5	-1.07	ADD1	1.16	BRWD1	-1.23	AIM1	-1.19	ACAT1	-1.27
A_24_P307368	1.15	ARMCX6	1.01	ADD3	1.35	BRWD1	-1.46	AIM1L	-1.31	ACAT2	-1.11
A_24_P307424	-1.21	ARMCX6	-1.03	ADD3	-1.20	BSCL2	1.13	AIMP1	1.23	ACAT2	-1.14
A_24_P307443	1.14	ARNT	1.25	ADH5	1.38	BSG	-1.14	AIP	-1.26	ACBD3	1.29
A_24_P307466	-1.08	ARNTL	-1.20	ADI1	1.34	BST1	-1.09	AIP	-1.34	ACBD3	1.13
A_24_P315326	-1.23	ARNTL2	1.27	ADI1	1.00	BTAF1	-1.21	AJ002425	-1.32	ACBD6	-1.23
A_24_P315405	-1.22	ARNTL2	1.03	ADI1	-1.15	BTBD1	-1.45	AJ293393	-1.44	ACCS	-1.14
A_24_P315654	1.43	ARPC1A	1.04	ADIPOR1	-1.03	BTBD10	-1.36	AK000809	-1.19	ACD	1.20
A_24_P315769	-1.01	ARPC1B	1.40	ADIPOR2	-1.04	BTBD12	-1.24	AK021664	-1.19	ACER3	1.43
A_24_P316074	1.50	ARPC2	1.21	ADK	-1.25	BTBD3	-1.22	AK021676	1.05	ACER3	-1.17
A_24_P316767	-1.10	ARPC3	1.05	ADNP2	-1.23	BTBD6	1.07	AK021694	-1.42	ACLY	1.09
A_24_P323682	-1.17	ARPC5	1.13	ADO	1.07	BTBD7	1.15	AK021837	1.27	ACN9	1.15
A_24_P323715	1.27	ARPC5L	1.07	ADORA2B	1.16	BTBD7	-1.29	AK021842	1.11	ACO1	1.09
A_24_P323778	1.21	ARPP19	1.28	ADPGK	1.05	BTD	1.06	AK021848	-1.45	ACO1	-1.04
A_24_P323805	-1.15	ARPP19	1.00	ADRA1D	-1.13	BTF3	1.30	AK022038	1.29	ACO2	1.37
A_24_P323885	1.04	ARRB2	-1.10	ADSL	-1.06	BTG2	-1.29	AK022183	-1.07	ACO2	-1.06
A_24_P323916	1.19	ARRDC1	1.22	ADSS	-1.04	BTN2A2	-1.02	AK022936	1.38	ACOT11	-1.20
A_24_P324074	-1.10	ARRDC1	1.18	ADSS	-1.31	BTN2A2	-1.32	AK023159	1.38	ACOT2	1.23
A_24_P324214	1.06	ARRDC2	1.29	AEBP2	-1.05	BTN2A2	-1.46	AK023660	1.28	ACOT2	-1.49
A_24_P324224	1.03	ARSA	-1.11	AEN	-1.34	BTN2A3	1.44	AK023682	1.05	ACOT4	-1.43
A_24_P32646	1.42	ARSB	1.15	AES	-1.22	BTRC	1.03	AK023737	1.48	ACOT7	1.09
A_24_P32735	-1.06	ARSG	-1.30	AES	-1.25	BU173515	-1.31	AK024389	-1.12	ACOT8	-1.11
A_24_P32836	1.00	ARSJ	-1.04	AF070529	-1.16	BU618279	1.15	AK024926	1.36	ACOT9	1.28
A_24_P33213	1.35	ARV1	-1.25	AF085351	1.05	BU624603	1.04	AK024930	1.39	ACOT9	1.02
A_24_P332263	1.42	ARV1	-1.28	AF086044	-1.01	BU661610	-1.31	AK025818	1.04	ACOX1	-1.19
A_24_P332292	-1.11	ARVCF	1.19	AF086286	1.22	BU685299	-1.10	AK026101	-1.29	ACOX1	-1.24
A_24_P332326	-1.06	ASAH1	-1.09	AF086536	1.02	BU732811	-1.49	AK026194	1.27	ACOX3	-1.33
A_24_P332364	-1.30	ASAP1	1.31	AF090927	-1.16	BU783246	-1.19	AK026477	-1.41	ACOX3	-1.48
A_24_P332441	-1.06	ASAP1	1.27	AF126109	-1.39	BU903025	-1.02	AK026668	1.19	ACP1	1.10
A_24_P332471	1.07	ASAP1	1.07	AF130091	1.25	BU940040	1.31	AK027211	-1.23	ACP6	-1.11
A_24_P332482	1.16	ASAP2	1.20	AF147412	1.06	BU956542	1.00	AK027315	-1.04	ACPL2	1.12
A_24_P332532	1.18	ASB1	1.27	AF159295	1.01	BUB1	1.04	AK027667	1.34	ACSF3	1.08
A_24_P332953	1.02	ASB1	1.09	AF161353	-1.31	BUB3	-1.28	AK054826	1.15	ACSF3	-1.05
A_24_P333112	1.48	ASB13	1.07	AF241539	1.31	BUB3	-1.30	AK054852	1.35	ACSL1	-1.12
A_24_P33552	-1.12	ASB13	-1.16	AF277175	-1.12	BUD13	-1.11	AK055438	-1.13	ACSL3	1.22
A_24_P33607	1.38	ASB3	-1.31	AF321617	1.47	BX090390	-1.14	AK055960	-1.48	ACSL3	-1.32
A_24_P340771	-1.33	ASB6	1.28	AF321617	-1.12	BX090412	-1.07	AK056630	-1.33	ACSL5	-1.12
A_24_P340866	-1.27	ASB6	1.12	AF336795	1.09	BX091993	1.22	AK057652	1.19	ACSS2	1.17
A_24_P340886	1.06	ASB7	1.19	AFAP1L1	-1.19	BX095281	-1.05	AK057884	-1.21	ACTA2	-1.03
A_24_P340916	-1.03	ASB7	1.00	AFARP1	1.27	BX101252	-1.48	AK074141	-1.01	ACTB	1.37
A_24_P340966	-1.46	ASB7	-1.06	AFF4	1.21	BX117289	1.30	AK074960	1.14	ACTG1	1.48
A_24_P341058	-1.04	ASB8	-1.33	AFG3L1	1.25	BX393727	1.00	AK091337	-1.25	ACTL6A	1.36
A_24_P341176	-1.16	ASCC1	-1.13	AFG3L1	1.04	BX427767	1.05	AK095453	1.07	ACTN1	-1.30
A_24_P341376	-1.03	ASCC2	1.29	AFG3L2	-1.33	BX537644	1.33	AK095583	1.23	ACTR10	1.23
A_24_P341408	-1.48	ASCC3	-1.03	AFG3L2	-1.47	BX640861	-1.09	AK095721	1.16	ACTR10	1.10
A_24_P341426	1.20	ASF1A	-1.23	AFMID	-1.32	BX641027	-1.35	AK096154	-1.34	ACTR1A	1.15
A_24_P341427	1.16	ASF1B	1.12	AFTPH	1.24	BY796363	1.02	AK096250	-1.45	ACTR1B	1.28
A_24_P341489	1.26	ASGR1	-1.25	AFTPH	1.18	BYSL	1.15	AK096319	-1.10	ACTR2	1.49
A_24_P341593	-1.43	ASH2L	-1.06	AFTPH	1.13	BZW1	-1.10	AK096685	1.41	ACTR3	1.46
A_24_P349489	1.44	ASL	1.25	AGA	1.48	BZW1	-1.47	AK098081	-1.36	ACTR3	1.45
A_24_P349580	-1.15	ASMTL	-1.02	AGAP1	-1.49	BZW2	1.13	AK098220	1.11	ACTR3	1.38
A_24_P349590	1.44	ASMTL	-1.08	AGAP3	1.06	C10orf114	1.32	AK098422	1.41	ACTR5	-1.33
A_24_P349596	1.50	ASNA1	1.21	AGAP3	-1.16	C10orf116	1.28	AK1	-1.03	ACTR6	-1.09
A_24_P349606	-1.17	ASNSD1	-1.05	AGAP3	-1.17	C10orf118	-1.15	AK1	-1.08	ACTR8	-1.32
A_24_P349636	1.33	ASPH	1.11	AGAP7	-1.03	C10orf119	-1.03	AK123310	-1.04	ACVR1	1.03
A_24_P349869	-1.32	ASPH	-1.11	AGAP7	-1.23	C10orf12	-1.14	AK123439	1.07	ACVRL1	-1.24
A_24_P349896	-1.19	ASPH	-1.19	AGAP7	-1.23	C10orf125	1.09	AK123446	-1.02	ACY1	1.14
A_24_P350008	1.32	ASPHD1	1.10	AGAP8	-1.13	C10orf137	-1.20	AK123627	-1.28	ACYP2	1.04
A_24_P350126	1.10	ASPHD2	1.00	AGAP8	-1.29	C10orf2	-1.10	AK123765	-1.17	ACYP2	-1.18
A_24_P350307	-1.05	ASPRV1	1.07	AGBL5	1.37	C10orf2	-1.10	AK124396	1.44	ACYP2	-1.41
A_24_P358205	-1.04	ASPSCR1	1.20	AGBL5	-1.17	C10orf26	-1.23	AK127081	1.29	ADA	-1.34
A_24_P358279	1.01	ASRGL1	1.06	AGER	-1.44	C10orf28	1.31	AK128396	-1.13	ADAL	-1.20
[truncated: 14,763 more rows]
